# Supplementary material for: Comparative genomics on chloroplasts of Chinese Rubus: genetic structure and phylogenetic relationships with other species of Rosaceae
Source: Front Plant Sci. 2026 Mar 20;17:1765373. doi: 10.3389/fpls.2026.1765373 (PMC13047156; doi:10.3389/fpls.2026.1765373)
Supplement: Supplementary file 1 [file DataSheet1.zip]

Archive with 10 entries (9 files):
- 附表20260216/
- 附表20260216/Figure S1 .tif
- 附表20260216/Figure S2 .tif
- 附表20260216/Table S1 Accession number.xlsx
- 附表20260216/Table S2 info .xlsx
- 附表20260216/Table S3 Pi .xlsx
- 附表20260216/Table S4 SSR .xlsx
- 附表20260216/Table S5 LSRs.xlsx
- 附表20260216/Table S6 RSCU .xlsx
- 附表20260216/Table S7 KAKS.xlsx
