# Supplementary material for: Comparative genomics on chloroplasts of Chinese Rubus: genetic structure and phylogenetic relationships with other species of Rosaceae
Source: Front Plant Sci. 2026 Mar 20;17:1765373. doi: 10.3389/fpls.2026.1765373 (PMC13047156; doi:10.3389/fpls.2026.1765373)
Supplement: Supplementary file 1 [file DataSheet1.zip › 附表20260216/Table S1 Accession number.xlsx]

## Sheet: newly_sequenced
Table S1 Taxonomic and accession information for samples used in this study
Species	Voucher Number	Location	Longitude and Latitude	Elevation (m)	Genome Size (bp)	Accession Number
Rubus metoensis T	HTR323	Xizang, China	29°41.9563′N；95°31.7536′E	2510m	156450	OP747404.1
Rubus subinopertusT	HTR154	Sichuan, China	30°15.693′N；99°25.849′E	4028m	155472	OP747375.1
Rubus luchunensisT	HTR299	Yunnan, China	22°59.3614N；102°27.1493E	1914m	155988	OP747401.1
Rubus menglaensis T	HTR268	Yunnan, China	22°59.3614N；102°27.1493E	1914m	156307	OP747403.1
Rubus tsangorumT	HTR328	Jiangxi, China	26°37.3735N；114°07.0446E	1270m	156237	OP747377.1
Rubus idaeus var. borealisinensisT	HTR385	Hebei, China	39°58.5605'N；115°04.4471'E	1752m	155687	OP747395.1
Rubus saxatilisT	HTR387	Hebei, China	39°57.6285'N；115°04.1075'E	2065m	156870	OP747373.1
Rubus stipulosusT	HTR054	Sichuan, China	29°44.702′N；103°1.739′E	924m	156247	OP747374.1
Rubus quinquefoliolatus T	HTR0255	/	/	/	156395	OP747370.1
Rubus foliaceistipulatusT	HTR276	Yunnan, China	25°30.9073′N；98°09.1219′E	2535m	156247	OP747393.1
Rubus lucensT	HTR288	Yunnan, China	22°38.7206′N；102°06.9935′E	362	156031	OP747399.1
Rubus fuscifoliusT	HTR319	Xizang, China	29°19′29.629N；95°19′37.632E	1049m	156372	OP747405.1
Rubus calycinusT	HTR331-2	Yunnan, China	25.946°N；98.733°E	3027m	155781	OP747336.1
Rubus caesiusT	HTR448	beijing ,china	116.310273°N；40.094116°	55m	156886	OP747334.1
Rubus chamaemorusT	PE01861855	/	/	/	156800	OP747409.1
Rubus gongshanensisT	PE01159528	/	/	/	156315	OP747394.1
Rubus nyalamensisT	PE00252892	/	/	/	156340	OP747365.1
Rubus ellipticus	HTR261	Yunnan, China	21°45.1490′N；101°22.5447′E	837m	155679	OP747345.1
Rubus wallichianus	HTR371	Yunnan, China	22°51′40.41N；103°13′19.99E	1892m	155562	OP747383.1
Rubus ellipticus var. obcordatus	HTR289	Yunnan, China	22°38.7206′N；102°06.9935′E	362	155671	OP747350.1
Rubus ichangensis	HTR052	Sichuan, China	29°44.702′N；103°1.737′E	922m	156316	OP747359.1
Rubus lasiotrichos	HTR062	Sichuan, China	29°44.702′N；103°1.747′E	932m	156255	OP747362.1
Rubus crataegifolius	HTR088	Beijing, China	40°53.260′N；116°26.877′E	1003m	155695	OP747342.1
Rubus flosculosus	HTR119	Henan, China	36°10.244′N；113°40.884′E	709m	156005	OP747356.1
Rubus lasiostylus	HTR134	Sichuan, China	31°46.928′N；101°27.358′E	2651m	155819	OP747361.1
Rubus hypopitys	HTR211	Yunnan, China	24°03.9385′N；99°35.4167′E	2600	156262	OP747358.1
Rubus lineatus	HTR270	Yunnan, China	25°22.9168′N；98°08.3794′E	2696m	156564	OP747363.1
Rubus paniculatus	HTR280	Yunnan, China	25°29.6845′N；98°10.0135′E	2257m	156267	OP747366.1
Rubus treutleri	HTR281	Yunnan, China	25°29.6845′N；98°10.0135′E	2257m	156263	OP747376.1
Rubus yunanicus	HTR285	Yunnan, China	22°51′14.37N；101°56′53.43E	477.76m	156299	OP747408.1
Rubus kumaonensis	HTR292	Yunnan, China	22°51.1610′N；102°11.6655′E	908m	156244	OP747397.1
Rubus rufus	HTR318	Xizang, China	/	/	156259	OP747372.1
Rubus chrysobotrys	HTR320	Xizang, China	29°42′5.011N；95°33′46.594E	2695m	156272	OP747391.1
Rubus refractus	HTR327	Jiangxi, China	26°34.0125N；114°07.4884E	964m	156256	OP747411.1
Rubus fockeanus	HTR330	Yunnan, China	25.946°N；98.733°E	3027m	156302	OP747357.1
Rubus faberi	HTR367	Sichuan, China	28.791294°N104.015371°E	739m	156226	OP747355.1
Rubus lobophyllus	HTR370	Guangxi, China	22°39′13.38N；107°16′52.95E	230m	156259	OP747398.1
Rubus alceifolius	HTR373	Yunnan, China	22°51′40.41N；103°13′19.99E	1892m	156264	OP747330.1
Rubus pluribracteatus	HTR374	Yunnan, China	25°24'42''N；99°12'36''E	1784m	156268	OP747338.1
Rubus delavayi	HTR376	Yunnan, China	25°24'42''N；99°12'36''E	1784m	155603	OP747392.1
Rubus stans	HTR378	Yunnan, China	25°24'42''N；99°12'36''E	1784m	155841	OP751209.1
Rubus niveus	HTR379	Yunnan, China	25°24'42''N；99°12'36''E	1784m	155971	OP747364.1
Rubus parkeri	HTR380	Guizhou, China	/	/	156365	OP747367.1
Rubus coreanus	HTR381	Guizhou, China	/	/	155793	OP747341.1
Rubus peltatus	HTR408	Hunan, China	29°46.9372N；110°05.7826'E	1023m	155582	OP747368.1
Rubus rosifolius	HTR449	beijing ,china	116.310273°N；40.094116°	55m	155655	OP747371.1
Rubus setchuenensis	HTR0186	Sichuan, China	29°57.128′N；103°02.167′E	1568m	156295	MW238765.1
Rubus cochinchinensis	HTR451	beijing ,china	116.310273°N；40.094116°	55m	156240	OP747339.1

## Sheet: download_from_NCBI
Table S1 Taxonomic and accession information for samples used in this study
Species	Accession number	Genome Size (bp)
Rubus amabilis	NC_047211.1	155279
Rubus arcticus	NC_062417	156668
Rubus bambusarum	NC_056916	156309
Rubus biflorus	NC_080344	155810
Rubus jambosoides	OP747410.1	155480
Rubus idaeus var. borealisinensis	OP747395.1	155687
Rubus caesius	OP747334.1	156886
Rubus calophyllus	PP566881.1	156406
Rubus calycinus	OP747336.1	155781
Rubus chamaemorus	OP747409.1	156800
Rubus chingii	OR972715.1	155563
Rubus crassifolius	MT576949.1	156241
Rubus crataegifolius	NC_039704.1	155714
Rubus eucalyptus	MN013402.1	155672
Rubus foliaceistipulatus	OP747393.1	156247
Rubus neofuscifolius	OP747393.1	156372
Rubus lambertianus var. glaber	MH992400.1	156569
Rubus gongshanensis	OP747394.1	156315
Rubus henryi	MW238420.1	158953
Rubus hirsutus	MT663327.1	156380
Rubus ellipticus	OP747347.1	155655
Rubus setchuenensis	MW238765.1	156295
Rubus buergeri	OP747332.1	156151
Rubus ellipticus var. obcordatus	OP747350.1	155671
Rubus refractus	OP747411.1	156256
Rubus wallichianus	OP747383.1	155562
Rubus hunanensis	OK127885.1	156217
Rubus irenaeus	PP566888.1	156232
Rubus irritans	NC_057600.1	155286
Rubus kawakamii	NC_057626.1	155935
Rubus lambertianus	OK127886.1	156321
Rubus lanceolobus	MT576937.1	156238
Rubus leucanthus	MK105853.1	156068
Rubus lucens	OP747399.1	156031
Rubus luchunensis	OP747401.1	155988
Rubus menglaensis	OP747403.1	156307
Rubus metoensis	OP747404.1	156450
Rubus nyalamensis	OP747365.1	156340
Rubus pacificus	ON243759.1	156255
Rubus calycacanthus	OP747335.1	156273
Rubus columellaris	OP747340.1	156273
Rubus poliophyllus	OP747407.1	156298
Rubus pectinaris	MT576953.1	156506
Rubus pentagonus	MT576944.1	156287
Rubus pileatus	MT576956.1	155464
Rubus saxatilis	OP747373.1	156870
Rubus stipulosus	OP747374.1	156247
Rubus subinopertus	OP747375.1	155472
Rubus sumatranus	PP737792.1	155935
Rubus sumatranusswinhoei	OQ411240.2	156335
Rubus taitoensis	MT274124.1	155948
Rubus taiwanicola	NC_057631.1	155616
Rubus tephrodes	MT478113.1	156217
Rubus tsangii	MT576948.1	155995
Rubus tsangiorum	OP747377.1	156237
Rubus xanthocarpus	MT576946.1	156052
Rubus xanthoneurus	NC_056934.1	156300

## Sheet: Accessions
Table S1 Accessions of Chinese Endemic Rubus and outgroups used
Species names	Infrageneric classification ( Yu & Lu)	Infrageneric classification (Huang et al.)	Region of origin	Voucher
Filipendula palmata (Pall.) Maxim.	n/a	n/a	China (Hebei)	HTR384
Geum aleppicum Jacq.	n/a	n/a	China (Hebei)	HTR386
R. caesius L.	R. sect. Rubus	R. subg. Rubus	China (Xinjiang)	HTR448
R. calycinus Wall. ex D. Don	R. sect. Chamaebatus Focke	R. subg. Malachobatus (Focke) Fritsch	China (Yunnan)	HTR331
R. chamaemorus L.	R. sect. Chamaemorus Focke	R. subg. Chamaerubus Kuntze	China (Heilongjiang)	PE01861855
R. foliaceistipulatusYu & Lu	R. sect. Malchobatus subsect. Foliaceistipulati Yu & Lu	R. subg. Lineati (Focke) T.R. Huang & X.Y. Zhu	China (Yunnan)	HTR276
R. neofuscifoliusYu & Lu	R. sect. Malchobatus subsect. Fuscifolii (Focke) Yu & Lu	R. subg. Malachobatus (Focke) Fritsch	China (Xizang)	HTR319
R. gongshanensisYu & Lu	R. sect. Malchobatus subsect. Moluccani (Focke) Yu & Lu	R. subg. Malachobatus (Focke) Fritsch	China (Yunan)	PE01159528
R. idaeus var. borealisinensisYu & Lu	R. sect. idaeobatus subsect. Idaeanthi (Focke) Yu & Lu	R. subg. IdaeobatusFocke	China (Hebei)	HTR385
R. lucens Focke	R. sect. Lampobatus Focke	R. subg. Batothamnus (Focke) E.H.L. Krause	China (Yunan)	HTR288
R. luchunensisYu & Lu	R. sect. Malchobatus subsect. Elongati (Focke) Yu & Lu	R. subg. Malachobatus (Focke) Fritsch	China (Yunan)	HTR299
R. menglaensisYu & Lu	R. sect. Malchobatus subsect. Moluccani (Focke) Yu & Lu	R. subg. Malachobatus (Focke) Fritsch	China (Yunnan)	HTR268
R. metoensisYu & Lu	R. sect. Malchobatus subsect. Metoenses (Focke) Yu & Lu	R. subg. Lineati (Focke) T.R. Huang & X.Y. Zhu	China (Xizang)	HTR305
R. nyalamensisYu & Lu	R. sect. Cylactis Focke	R. subg. Lineati (Focke) T.R. Huang & X.Y. Zhu	China (Xizang)	PE00252892
R. quinquefoliolatusYu & Lu	R. sect. idaeobatus subsect. Alpestres (Focke) Yu & Lu	R. subg. Lineati (Focke) T.R. Huang & X.Y. Zhu	China (Guangxi)	HTR0255
R. saxatilis L.	R. sect. Cylactis Focke	R. subg. Melanobatus s (Greene) House	China (Hebei)	HTR387
R. stipulosusYu & Lu	R. sect. Malchobatus subsect. Stipulosi Yu & Lu	R. subg. Malachobatus (Focke) Fritsch	China (Sichuan)	HTR054
R. subinopertusYu & Lu	R. sect. idaeobatus subsect. PileatiYu & Lu	R. subg. Idaeobatus Focke	China (Sichuan)	HTR154
R. tsangorum Hand.-Mazz.	R. sect. Dalibardastrum (Focke) Yu & Lu	R. subg. Malachobatus (Focke) Fritsch	China (Jiangxi)	HTR328
