# Supplementary material for: Comparative genomics on chloroplasts of Chinese Rubus: genetic structure and phylogenetic relationships with other species of Rosaceae
Source: Front Plant Sci. 2026 Mar 20;17:1765373. doi: 10.3389/fpls.2026.1765373 (PMC13047156; doi:10.3389/fpls.2026.1765373)
Supplement: Supplementary file 1 [file DataSheet1.zip › 附表20260216/Table S2 info .xlsx]

## Sheet: info
Table S2 Gene information of 48 Rubus plastomes
Category	Gene Group	Gene Name	Number
Photosynthesis	Subunits of photosystem I	psaB, psaA, psaI, psaJ, psaC	5
	Subunits of photosystem II	psbA, psbK, psbI, psbM, psbD, psbC, psbZ, psbJ, psbL, psbF, psbE, psbB, psbT, psbN, psbH	15
	Subunits of NADH dehydrogenase	ndhJ, ndhK, ndhC, ndhB(2)#, ndhF, ndhD, ndhE, ndhG, ndhI, ndhA#, ndhH	12
	Subunits of cytochrome b/f complex	petN, petA, petL, petG, petB#, petD#	6
	Large subunit of rubisco	rbcL	1
	Subunits of ATP synthase	atpA, atpF, atpH, atpI, atpE, atpB	6
Self-replication	Proteins of large ribosomal subunit	rpl33, rpl20, rpl36, rpl14, rpl16#, rpl22, rpl2(2)#, rpl23(2), rpl32	11
	Proteins of small ribosomal subunit	rps12(2)##, rps16#, rps2, rps14, rps4, rps18, rps11, rps8, rps3, rps19, rps7(2), rps15	14
	Subunits of RNA polymerase	rpoC2, rpoC1#, rpoB, rpoA	4
	Ribosomal RNAs	rrn16(2), rrn23(2), rrn4.5(2), rrn5(2)	8
	Transfer RNAs	trnH-GUG, trnK-UUU#, trnQ-UUG, trnS-GCU, trnR-UCU, trnC-GCA, trnD-GUC, trnY-GUA, trnE-UUC, trnT-GGU, trnS-UGA, trnG-GCC, trnfM-CAU(3), trnS-GGA, trnT-UGU, trnL-UAA#, trnF-GAA, trnV-UAC#, trnW-CCA, trnP-UGG, trnL-CAA(2), trnV-GAC(2), trnI-GAU(2)#, trnA-UGC(2)#, trnR-ACG(2), trnN-GUU(2), trnL-UAG	35
Other genes	Maturase	matK	1
	Protease	clpP##	1
	Envelope membrane protein	cemA	1
	Acetyl-CoA carboxylase	accD	1
	c-type cytochrome synthesis gene	ccsA	1
	Translation initiation factor	infA	1
	Conserved open reading frames	ycf3##, ycf4, ycf2(2), ycf15(2), ycf1(2)	8
Total			131
#: Intron number, (n): Gene copy number
Two Exons: ndhA, ndhB, petB, petD, rpl16, rpl2, rpoC1, rps16, trnA-UGC, trnI-GAU, trnK-UUU, trnL-UAA, trnV-UAC
Three Exons: clpP, rps12, ycf3

## Sheet: CDS
Table S2. Intron-containing protein coding genes and their position in each species
Species	Gene	Intron 1 Start	Intron 1 End	Intron 1 Length	Intron 2 Start	Intron 2 End	Intron 2 Length
Rubus ellipticus	rps12	99004	99544	541
	rps16	5495	6315	821
	rpoC1	22041	22774	734
	ycf3	43330	44071	742	44303	45029	727
	rps12	141515	142055	541
	clpP	71165	71838	674	72134	72948	815
	petB	75969	76764	796
	petD	77608	78322	715
	rpl16	82703	83658	956
	rpl2	85863	86536	674
	ndhB	96682	97360	679
	ndhA	121516	122734	1219
	ndhB	143699	144377	679
	rpl2	154523	155196	674
Rubus wallichianus	rps12	98926	99466	541
	rps16	5480	6299	820
	rpoC1	21990	22723	734
	ycf3	43256	43997	742	44229	44955	727
	rps12	141384	141924	541
	clpP	71078	71751	674	72047	72862	816
	petB	75883	76678	796
	petD	77522	78236	715
	rpl16	82624	83579	956
	rpl2	85785	86458	674
	ndhB	96604	97282	679
	ndhA	121400	122618	1219
	ndhB	143568	144246	679
	rpl2	154392	155065	674
Rubus ellipticus var. obcordatus	rps12	99008	99548	541
	rps16	5494	6314	821
	rpoC1	22043	22776	734
	ycf3	43332	44073	742	44305	45031	727
	rps12	141503	142043	541
	clpP	71167	71840	674	72136	72951	816
	petB	75972	76767	796
	petD	77611	78325	715
	rpl16	82706	83662	957
	rpl2	85867	86540	674
	ndhB	96686	97364	679
	ndhA	121519	122737	1219
	ndhB	143687	144365	679
	rpl2	154511	155184	674
Rubus ichangensis	rps12	99527	100066	540
	rps16	5498	6316	819
	rpoC1	22208	22962	755
	ycf3	43560	44302	743	44534	45257	724
	rps12	142155	142694	540
	clpP	71640	72303	664	72603	73432	830
	petB	76466	77250	785
	petD	78114	78829	716
	rpl16	83217	84163	947
	rpl2	86380	87053	674
	ndhB	97205	97883	679
	ndhA	122119	123371	1253
	ndhB	144338	145016	679
	rpl2	155168	155841	674
Rubus stipulosus	rps12	99448	99987	540
	rps16	5501	6319	819
	rpoC1	22198	22952	755
	ycf3	43521	44264	744	44496	45220	725
	rps12	142092	142631	540
	clpP	71583	72248	666	72548	73375	828
	petB	76404	77188	785
	petD	78052	78767	716
	rpl16	83156	84102	947
	rpl2	86307	86980	674
	ndhB	97126	97804	679
	ndhA	122064	123313	1250
	ndhB	144275	144953	679
	rpl2	155099	155772	674
Rubus lasiotrichos	rps12	99479	100018	540
	rps16	5503	6320	818
	rpoC1	22195	22949	755
	ycf3	43534	44276	743	44508	45232	725
	rps12	142100	142639	540
	clpP	71632	72294	663	72594	73422	829
	petB	76457	77241	785
	petD	78085	78800	716
	rpl16	83187	84133	947
	rpl2	86338	87011	674
	ndhB	97157	97835	679
	ndhA	122068	123316	1249
	ndhB	144283	144961	679
	rpl2	155107	155780	674
Rubus crataegifolius	rps12	99034	99574	541
	rps16	5495	6315	821
	rpoC1	22024	22783	760
	ycf3	43283	44033	751	44265	44914	650
	rps12	141521	142061	541
	clpP	71155	71810	656	72110	72930	821
	petB	75959	76746	788
	petD	77590	78304	715
	rpl16	82707	83665	959
	rpl2	85882	86555	674
	ndhB	96712	97390	679
	ndhA	121536	122772	1237
	ndhB	143705	144383	679
	rpl2	154540	155213	674
Rubus flosculosus	rps12	98809	99348	540
	rps16	5497	6317	821
	rpoC1	22285	23039	755
	ycf3	43676	44427	752	44659	45385	727
	rps12	141846	142385	540
	clpP	70959	71617	659	71913	72746	834
	petB	75778	76563	786
	petD	77420	78127	708
	rpl16	82525	83469	945
	rpl2	85667	86340	674
	ndhB	96487	97165	679
	ndhA	121617	122852	1236
	ndhB	144029	144707	679
	rpl2	154854	155527	674
Rubus aurantiacus	rps12	98708	99247	540
	rps16	5460	6279	820
	rpoC1	22285	23039	755
	ycf3	43606	44358	753	44590	45313	724
	rps12	141658	142197	540
	clpP	70835	71487	653	71783	72616	834
	petB	75650	76438	789
	petD	77295	78002	708
	rpl16	82396	83339	944
	rpl2	85566	86239	674
	ndhB	96386	97064	679
	ndhA	121427	122662	1236
	ndhB	143841	144519	679
	rpl2	154666	155339	674
Rubus subinopertus	rps12	98459	98998	540
	rps16	5496	6314	819
	rpoC1	22330	23084	755
	ycf3	43596	44343	748	44575	45298	724
	rps12	141317	141856	540
	clpP	70572	71234	663	71530	72358	829
	petB	75393	76170	778
	petD	77034	77741	708
	rpl16	82147	83092	946
	rpl2	85318	85991	674
	ndhB	96137	96815	679
	ndhA	121116	122318	1203
	ndhB	143500	144178	679
	rpl2	154324	154997	674
Rubus hypopitys	rps12	99452	99991	540
	rps16	5507	6324	818
	rpoC1	22202	22957	756
	ycf3	43518	44261	744	44493	45217	725
	rps12	142107	142646	540
	clpP	71586	72247	662	72547	73373	827
	petB	76402	77186	785
	petD	78050	78765	716
	rpl16	83154	84100	947
	rpl2	86311	86984	674
	ndhB	97130	97808	679
	ndhA	122060	123321	1262
	ndhB	144290	144968	679
	rpl2	155114	155787	674
Rubus quinquefoliolatus	rps12	99677	100216	540
	rps16	5521	6339	819
	rpoC1	22266	23028	763
	ycf3	43556	44301	746	44533	45266	734
	rps12	142241	142780	540
	clpP	71826	72485	660	72785	73612	828
	petB	76644	77428	785
	petD	78272	78981	710
	rpl16	83371	84323	953
	rpl2	86535	87208	674
	ndhB	97357	98035	679
	ndhA	122214	123455	1242
	ndhB	144422	145100	679
	rpl2	155249	155922	674
Rubus menglaensis	rps12	99518	100052	535
	rps16	5504	6323	820
	rpoC1	22200	22954	755
	ycf3	43580	44319	740	44551	45275	725
	rps12	142151	142685	535
	clpP	71645	72308	664	72608	73437	830
	petB	76466	77250	785
	petD	78114	78829	716
	rpl16	83220	84166	947
	rpl2	86371	87044	674
	ndhB	97196	97874	679
	ndhA	122123	123372	1250
	ndhB	144329	145007	679
	rpl2	155159	155832	674
Rubus lineatus	rps12	99957	100496	540
	rps16	5569	6387	819
	rpoC1	22313	23069	757
	ycf3	43707	44451	745	44683	45407	725
	rps12	142405	142944	540
	clpP	72081	72746	666	73046	73875	830
	petB	76903	77681	779
	petD	78545	79254	710
	rpl16	83649	84602	954
	rpl2	86812	87485	674
	ndhB	97637	98315	679
	ndhA	122377	123629	1253
	ndhB	144586	145264	679
	rpl2	155416	156089	674
Rubus foliaceistipulatus	rps12	99444	99983	540
	rps16	5508	6328	821
	rpoC1	22086	22844	759
	ycf3	43332	44079	748	44311	45044	734
	rps12	142090	142629	540
	clpP	71605	72265	661	72565	73393	829
	petB	76425	77210	786
	petD	78054	78763	710
	rpl16	83157	84102	946
	rpl2	86302	86975	674
	ndhB	97124	97802	679
	ndhA	122055	123307	1253
	ndhB	144271	144949	679
	rpl2	155098	155771	674
Rubus paniculatus	rps12	99487	100026	540
	rps16	5504	6323	820
	rpoC1	22155	22909	755
	ycf3	43520	44262	743	44494	45218	725
	rps12	142097	142636	540
	clpP	71605	72268	664	72568	73396	829
	petB	76425	77210	786
	petD	78074	78789	716
	rpl16	83176	84120	945
	rpl2	86340	87013	674
	ndhB	97165	97843	679
	ndhA	122074	123323	1250
	ndhB	144280	144958	679
	rpl2	155110	155783	674
Rubus treutleri	rps12	99474	100013	540
	rps16	5500	6319	820
	rpoC1	22198	22952	755
	ycf3	43519	44263	745	44495	45219	725
	rps12	142108	142647	540
	clpP	71608	72270	663	72570	73397	828
	petB	76426	77211	786
	petD	78075	78790	716
	rpl16	83180	84128	949
	rpl2	86333	87006	674
	ndhB	97152	97830	679
	ndhA	122069	123329	1261
	ndhB	144291	144969	679
	rpl2	155115	155788	674
Rubus yunanicus	rps12	99518	100057	540
	rps16	5507	6323	817
	rpoC1	22217	22971	755
	ycf3	43578	44329	752	44561	45286	726
	rps12	142138	142677	540
	clpP	71650	72320	671	72620	73439	820
	petB	76468	77253	786
	petD	78117	78832	716
	rpl16	83221	84166	946
	rpl2	86371	87044	674
	ndhB	97196	97874	679
	ndhA	122118	123359	1242
	ndhB	144321	144999	679
	rpl2	155151	155824	674
Rubus lucens	rps12	99312	99851	540
	rps16	5546	6380	835
	rpoC1	22100	22850	751
	ycf3	43384	44131	748	44363	45091	729
	rps12	141879	142418	540
	clpP	71475	72130	656	72426	73255	830
	petB	76260	77051	792
	petD	77895	78608	714
	rpl16	83003	83960	958
	rpl2	86174	86847	674
	ndhB	96995	97673	679
	ndhA	121836	123081	1246
	ndhB	144057	144735	679
	rpl2	154883	155556	674
Rubus reticulatus	rps12	99468	100007	540
	rps16	5485	6302	818
	rpoC1	22184	22938	755
	ycf3	43530	44272	743	44504	45228	725
	rps12	142089	142628	540
	clpP	71619	72282	664	72582	73410	829
	petB	76444	77228	785
	petD	78072	78787	716
	rpl16	83175	84122	948
	rpl2	86327	87000	674
	ndhB	97146	97824	679
	ndhA	122056	123305	1250
	ndhB	144272	144950	679
	rpl2	155096	155769	674
Rubus luchunensis	rps12	99172	99711	540
	rps16	5501	6320	820
	rpoC1	22035	22789	755
	ycf3	43427	44169	743	44401	45050	650
	rps12	141827	142366	540
	clpP	71296	71959	664	72259	73088	830
	petB	76117	76901	785
	petD	77765	78480	716
	rpl16	82868	83812	945
	rpl2	86025	86698	674
	ndhB	96850	97528	679
	ndhA	121803	123053	1251
	ndhB	144010	144688	679
	rpl2	154840	155513	674
Rubus metoensis	rps12	99738	100277	540
	rps16	5522	6343	822
	rpoC1	22247	23002	756
	ycf3	43629	44375	747	44607	45330	724
	rps12	142300	142839	540
	clpP	71868	72534	667	72834	73660	827
	petB	76689	77476	788
	petD	78340	79049	710
	rpl16	83453	84397	945
	rpl2	86599	87272	674
	ndhB	97418	98096	679
	ndhA	122290	123521	1232
	ndhB	144481	145159	679
	rpl2	155305	155978	674
Rubus rufus	rps12	99446	99985	540
	rps16	5507	6325	819
	rpoC1	22203	22957	755
	ycf3	43518	44261	744	44493	45217	725
	rps12	142104	142643	540
	clpP	71583	72246	664	72546	73373	828
	petB	76402	77186	785
	petD	78050	78765	716
	rpl16	83154	84100	947
	rpl2	86305	86978	674
	ndhB	97124	97802	679
	ndhA	122064	123325	1262
	ndhB	144287	144965	679
	rpl2	155111	155784	674
Rubus fuscifolius	rps12	99605	100144	540
	rps16	5614	6432	819
	rpoC1	22327	23081	755
	ycf3	43661	44403	743	44635	45359	725
	rps12	142217	142756	540
	clpP	71736	72398	663	72698	73527	830
	petB	76561	77345	785
	petD	78209	78924	716
	rpl16	83312	84259	948
	rpl2	86464	87137	674
	ndhB	97283	97961	679
	ndhA	122191	123443	1253
	ndhB	144400	145078	679
	rpl2	155224	155897	674
Rubus chrysobotrys	rps12	99500	100039	540
	rps16	5509	6327	819
	rpoC1	22222	22976	755
	ycf3	43556	44298	743	44530	45254	725
	rps12	142117	142656	540
	clpP	71631	72293	663	72593	73422	830
	petB	76456	77240	785
	petD	78104	78819	716
	rpl16	83207	84154	948
	rpl2	86359	87032	674
	ndhB	97178	97856	679
	ndhA	122091	123343	1253
	ndhB	144300	144978	679
	rpl2	155124	155797	674
Rubus refractus	rps12	99480	100019	540
	rps16	5498	6316	819
	rpoC1	22194	22948	755
	ycf3	43528	44270	743	44502	45226	725
	rps12	142101	142640	540
	clpP	71635	72298	664	72598	73425	828
	petB	76459	77243	785
	petD	78087	78802	716
	rpl16	83189	84134	946
	rpl2	86339	87012	674
	ndhB	97158	97836	679
	ndhA	122069	123317	1249
	ndhB	144284	144962	679
	rpl2	155108	155781	674
Rubus tsangiorum	rps12	99481	100020	540
	rps16	5498	6316	819
	rpoC1	22195	22949	755
	ycf3	43528	44270	743	44502	45226	725
	rps12	142082	142621	540
	clpP	71634	72297	664	72597	73424	828
	petB	76458	77242	785
	petD	78086	78801	716
	rpl16	83189	84135	947
	rpl2	86340	87013	674
	ndhB	97159	97837	679
	ndhA	122060	123308	1249
	ndhB	144265	144943	679
	rpl2	155089	155762	674
Rubus fockeanus	rps12	99600	100139	540
	rps16	5537	6358	822
	rpoC1	22231	22985	755
	ycf3	43546	44291	746	44523	45247	725
	rps12	142149	142688	540
	clpP	71754	72421	668	72721	73548	828
	petB	76577	77363	787
	petD	78207	78916	710
	rpl16	83312	84256	945
	rpl2	86461	87134	674
	ndhB	97280	97958	679
	ndhA	122144	123381	1238
	ndhB	144330	145008	679
	rpl2	155154	155827	674
Rubus calycinus	rps12	99123	99662	540
	rps16	5488	6305	818
	rpoC1	22231	22985	755
	ycf3	43129	43871	743	44103	44827	725
	rps12	141625	142164	540
	clpP	71272	71926	655	72226	73054	829
	petB	76083	76869	787
	petD	77733	78443	711
	rpl16	82826	83777	952
	rpl2	85989	86662	674
	ndhB	96801	97479	679
	ndhA	121689	122915	1227
	ndhB	143808	144486	679
	rpl2	154625	155298	674
Rubus faberi	rps12	99465	100004	540
	rps16	5504	6321	818
	rpoC1	22227	22981	755
	ycf3	43547	44290	744	44522	45246	725
	rps12	142071	142610	540
	clpP	71606	72272	667	72572	73399	828
	petB	76428	77212	785
	petD	78076	78791	716
	rpl16	83169	84120	952
	rpl2	86324	86997	674
	ndhB	97143	97821	679
	ndhA	122032	123292	1261
	ndhB	144254	144932	679
	rpl2	155078	155751	674
Rubus lobophyllus	rps12	99476	100015	540
	rps16	5512	6332	821
	rpoC1	22213	22967	755
	ycf3	43552	44294	743	44526	45250	725
	rps12	142106	142645	540
	clpP	71629	72291	663	72591	73421	831
	petB	76455	77239	785
	petD	78083	78798	716
	rpl16	83183	84130	948
	rpl2	86335	87008	674
	ndhB	97154	97832	679
	ndhA	122069	123317	1249
	ndhB	144289	144967	679
	rpl2	155113	155786	674
Rubus alceifolius	rps12	99482	100021	540
	rps16	5492	6311	820
	rpoC1	22184	22939	756
	ycf3	43523	44265	743	44497	45221	725
	rps12	142110	142649	540
	clpP	71633	72296	664	72596	73425	830
	petB	76459	77243	785
	petD	78087	78802	716
	rpl16	83190	84136	947
	rpl2	86341	87014	674
	ndhB	97160	97838	679
	ndhA	122070	123326	1257
	ndhB	144293	144971	679
	rpl2	155117	155790	674
Rubus pluribracteatus	rps12	99493	100032	540
	rps16	5485	6303	819
	rpoC1	22187	22941	755
	ycf3	43535	44277	743	44509	45233	725
	rps12	142113	142652	540
	clpP	71643	72306	664	72606	73435	830
	petB	76469	77253	785
	petD	78097	78812	716
	rpl16	83200	84147	948
	rpl2	86352	87025	674
	ndhB	97171	97849	679
	ndhA	122081	123329	1249
	ndhB	144296	144974	679
	rpl2	155120	155793	674
Rubus delavayi	rps12	98896	99435	540
	rps16	5527	6367	841
	rpoC1	21974	22724	751
	ycf3	43220	43935	716	44167	44886	720
	rps12	141438	141977	540
	clpP	71029	71696	668	71989	72808	820
	petB	75849	76625	777
	petD	77469	78184	716
	rpl16	82596	83546	951
	rpl2	85752	86424	673
	ndhB	96574	97252	679
	ndhA	121457	122691	1235
	ndhB	143621	144299	679
	rpl2	154449	155121	673
Rubus stans	rps12	98684	99223	540
	rps16	5515	6337	823
	rpoC1	22350	23104	755
	ycf3	43533	44286	754	44518	45245	728
	rps12	141681	142220	540
	clpP	70824	71503	680	71799	72621	823
	petB	75653	76437	785
	petD	77294	78001	708
	rpl16	82392	83342	951
	rpl2	85542	86215	674
	ndhB	96362	97040	679
	ndhA	121468	122691	1224
	ndhB	143864	144542	679
	rpl2	154689	155362	674
Rubus niveus	rps12	98818	99357	540
	rps16	5499	6319	821
	rpoC1	22303	23057	755
	ycf3	43665	44443	779	44675	45401	727
	rps12	141812	142351	540
	clpP	70956	71614	659	71910	72732	823
	petB	75764	76550	787
	petD	77407	78114	708
	rpl16	82535	83478	944
	rpl2	85676	86349	674
	ndhB	96496	97174	679
	ndhA	121603	122822	1220
	ndhB	143995	144673	679
	rpl2	154820	155493	674
Rubus parkeri	rps12	99575	100114	540
	rps16	5502	6320	819
	rpoC1	22209	22963	755
	ycf3	43605	44347	743	44579	45303	725
	rps12	142204	142743	540
	clpP	71678	72338	661	72638	73467	830
	petB	76501	77285	785
	petD	78149	78864	716
	rpl16	83252	84223	972
	rpl2	86428	87101	674
	ndhB	97253	97931	679
	ndhA	122169	123420	1252
	ndhB	144387	145065	679
	rpl2	155217	155890	674
Rubus coreanus	rps12	98674	99213	540
	rps16	5518	6360	843
	rpoC1	22154	22902	749
	ycf3	43475	44226	752	44458	45185	728
	rps12	141638	142177	540
	clpP	70840	71495	656	71791	72616	826
	petB	75648	76434	787
	petD	77291	77998	708
	rpl16	82397	83341	945
	rpl2	85537	86210	674
	ndhB	96357	97030	674
	ndhA	121439	122648	1210
	ndhB	143821	144494	674
	rpl2	154641	155314	674
Rubus idaeus var. borealisinensis	rps12	98642	99181	540
	rps16	5442	6260	819
	rpoC1	22148	22900	753
	ycf3	43364	44114	751	44346	45061	716
	rps12	141534	142073	540
	clpP	70763	71439	677	71735	72566	832
	petB	75587	76374	788
	petD	77238	77952	715
	rpl16	82345	83287	943
	rpl2	85506	86179	674
	ndhB	96320	96998	679
	ndhA	121312	122548	1237
	ndhB	143717	144395	679
	rpl2	154536	155209	674
Rubus saxatilis	rps12	100031	100575	545
	rps16	5432	6248	817
	rpoC1	22313	23085	773
	ycf3	43858	44606	749	44838	45561	724
	rps12	142665	143209	545
	clpP	72055	72713	659	73009	73845	837
	petB	76878	77662	785
	petD	78526	79235	710
	rpl16	83635	84620	986
	rpl2	86857	87552	696
	ndhB	97709	98387	679
	ndhA	122666	123909	1244
	ndhB	144853	145531	679
	rpl2	155688	156383	696
Rubus peltatus	rps12	98927	99467	541
	rps16	5455	6287	833
	rpoC1	22127	22882	756
	ycf3	43525	44273	749	44505	45240	736
	rps12	141444	141984	541
	clpP	71121	71773	653	72069	72895	827
	petB	75915	76708	794
	petD	77554	78262	709
	rpl16	82665	83602	938
	rpl2	85812	86485	674
	ndhB	96605	97283	679
	ndhA	121468	122699	1232
	ndhB	143628	144306	679
	rpl2	154426	155099	674
Rubus caesius	rps12	99693	100233	541
	rps16	5488	6308	821
	rpoC1	22259	23007	749
	ycf3	43630	44376	747	44608	45325	718
	rps12	142720	143260	541
	clpP	71843	72499	657	72795	73632	838
	petB	76660	77456	797
	petD	78305	79014	710
	rpl16	83404	84342	939
	rpl2	86545	87219	675
	ndhB	97371	98049	679
	ndhA	122469	123782	1314
	ndhB	144904	145582	679
	rpl2	155734	156408	675
Rubus rosifolius	rps12	99046	99585	540
	rps16	5474	6282	809
	rpoC1	22106	22870	765
	ycf3	43372	44109	738	44341	45063	723
	rps12	141519	142058	540
	clpP	71194	71846	653	72142	72970	829
	petB	76011	76778	768
	petD	77622	78355	734
	rpl16	82734	83704	971
	rpl2	85922	86595	674
	ndhB	96733	97411	679
	ndhA	121555	122776	1222
	ndhB	143693	144371	679
	rpl2	154509	155182	674
Rubus setchuenensis	rps12	99495	100034	540
	rps16	5500	6317	818
	rpoC1	22197	22951	755
	ycf3	43519	44262	744	44494	45218	725
	rps12	142140	142679	540
	clpP	71631	72296	666	72596	73423	828
	petB	76452	77236	785
	petD	78100	78815	716
	rpl16	83203	84149	947
	rpl2	86354	87027	674
	ndhB	97173	97851	679
	ndhA	122112	123361	1250
	ndhB	144323	145001	679
	rpl2	155147	155820	674
Rubus cochinchinensis	rps12	99466	100005	540
	rps16	5504	6322	819
	rpoC1	22193	22947	755
	ycf3	43529	44271	743	44503	45227	725
	rps12	142085	142624	540
	clpP	71619	72281	663	72581	73410	830
	petB	76444	77228	785
	petD	78072	78787	716
	rpl16	83174	84120	947
	rpl2	86325	86998	674
	ndhB	97144	97822	679
	ndhA	122053	123301	1249
	ndhB	144268	144946	679
	rpl2	155092	155765	674
Rubus caesius	rps12	99693	100233	541
	rps16	5488	6308	821
	rpoC1	22259	23007	749
	ycf3	43630	44376	747	44608	45325	718
	rps12	142720	143260	541
	clpP	71843	72499	657	72795	73632	838
	petB	76660	77456	797
	petD	78305	79014	710
	rpl16	83404	84342	939
	rpl2	86545	87219	675
	ndhB	97371	98049	679
	ndhA	122469	123782	1314
	ndhB	144904	145582	679
	rpl2	155734	156408	675
Rubus calycinus	rps12	99123	99662	540
	rps16	5488	6305	818
	rpoC1	22231	22985	755
	ycf3	43129	43871	743	44103	44827	725
	rps12	141625	142164	540
	clpP	71272	71926	655	72226	73054	829
	petB	76083	76869	787
	petD	77733	78443	711
	rpl16	82826	83777	952
	rpl2	85989	86662	674
	ndhB	96801	97479	679
	ndhA	121689	122915	1227
	ndhB	143808	144486	679
	rpl2	154625	155298	674
Rubus chamaemorus	rps12	99560	100099	540
	rps16	5450	6273	824
	rpoC1	22189	22940	752
	ycf3	43537	44280	744	44512	45236	725
	rps12	142631	143170	540
	clpP	71666	72332	667	72628	73448	821
	petB	76481	77262	782
	petD	78114	78827	714
	rpl16	83254	84189	936
	rpl2	86407	87080	674
	ndhB	97238	97916	679
	ndhA	122342	123630	1289
	ndhB	144814	145492	679
	rpl2	155650	156323	674
Rubus foliaceistipulatus	rps12	99444	99983	540
	rps16	5508	6328	821
	rpoC1	22086	22844	759
	ycf3	43332	44079	748	44311	45044	734
	rps12	142090	142629	540
	clpP	71605	72265	661	72565	73393	829
	petB	76425	77210	786
	petD	78054	78763	710
	rpl16	83157	84102	946
	rpl2	86302	86975	674
	ndhB	97124	97802	679
	ndhA	122055	123307	1253
	ndhB	144271	144949	679
	rpl2	155098	155771	674
Rubus fuscifolius	rps12	99605	100144	540
	rps16	5614	6432	819
	rpoC1	22327	23081	755
	ycf3	43661	44403	743	44635	45359	725
	rps12	142217	142756	540
	clpP	71736	72398	663	72698	73527	830
	petB	76561	77345	785
	petD	78209	78924	716
	rpl16	83312	84259	948
	rpl2	86464	87137	674
	ndhB	97283	97961	679
	ndhA	122191	123443	1253
	ndhB	144400	145078	679
	rpl2	155224	155897	674
Rubus gongshanensis	rps12	99545	100084	540
	rps16	5502	6320	819
	rpoC1	22195	22949	755
	ycf3	43570	44312	743	44544	45268	725
	rps12	142148	142687	540
	clpP	71668	72332	665	72632	73460	829
	petB	76489	77273	785
	petD	78137	78852	716
	rpl16	83235	84187	953
	rpl2	86392	87065	674
	ndhB	97223	97901	679
	ndhA	122139	123385	1247
	ndhB	144331	145009	679
	rpl2	155167	155840	674
Rubus idaeus var . borealisinensis	rps12	98642	99181	540
	rps16	5442	6260	819
	rpoC1	22148	22900	753
	ycf3	43364	44114	751	44346	45061	716
	rps12	141534	142073	540
	clpP	70763	71439	677	71735	72566	832
	petB	75587	76374	788
	petD	77238	77952	715
	rpl16	82345	83287	943
	rpl2	85506	86179	674
	ndhB	96320	96998	679
	ndhA	121312	122548	1237
	ndhB	143717	144395	679
	rpl2	154536	155209	674
Rubus lucens	rps12	99312	99851	540
	rps16	5546	6380	835
	rpoC1	22100	22850	751
	ycf3	43384	44131	748	44363	45091	729
	rps12	141879	142418	540
	clpP	71475	72130	656	72426	73255	830
	petB	76260	77051	792
	petD	77895	78608	714
	rpl16	83003	83960	958
	rpl2	86174	86847	674
	ndhB	96995	97673	679
	ndhA	121836	123081	1246
	ndhB	144057	144735	679
	rpl2	154883	155556	674
Rubus luchunensis	rps12	99172	99711	540
	rps16	5501	6320	820
	rpoC1	22035	22789	755
	ycf3	43427	44169	743	44401	45050	650
	rps12	141827	142366	540
	clpP	71296	71959	664	72259	73088	830
	petB	76117	76901	785
	petD	77765	78480	716
	rpl16	82868	83812	945
	rpl2	86025	86698	674
	ndhB	96850	97528	679
	ndhA	121803	123053	1251
	ndhB	144010	144688	679
	rpl2	154840	155513	674
Rubus menglaensis	rps12	99518	100052	535
	rps16	5504	6323	820
	rpoC1	22200	22954	755
	ycf3	43580	44319	740	44551	45275	725
	rps12	142151	142685	535
	clpP	71645	72308	664	72608	73437	830
	petB	76466	77250	785
	petD	78114	78829	716
	rpl16	83220	84166	947
	rpl2	86371	87044	674
	ndhB	97196	97874	679
	ndhA	122123	123372	1250
	ndhB	144329	145007	679
	rpl2	155159	155832	674
Rubus metoensis	rps12	99738	100277	540
	rps16	5522	6343	822
	rpoC1	22247	23002	756
	ycf3	43629	44375	747	44607	45330	724
	rps12	142300	142839	540
	clpP	71868	72534	667	72834	73660	827
	petB	76689	77476	788
	petD	78340	79049	710
	rpl16	83453	84397	945
	rpl2	86599	87272	674
	ndhB	97418	98096	679
	ndhA	122290	123521	1232
	ndhB	144481	145159	679
	rpl2	155305	155978	674
Rubus nyalamensis	rps12	99629	100168	540
	rps16	5541	6361	821
	rpoC1	22252	23006	755
	ycf3	43558	44312	755	44544	45268	725
	rps12	142187	142726	540
	clpP	71791	72458	668	72758	73585	828
	petB	76614	77401	788
	petD	78245	78954	710
	rpl16	83343	84285	943
	rpl2	86490	87163	674
	ndhB	97309	97987	679
	ndhA	122142	123402	1261
	ndhB	144368	145046	679
	rpl2	155192	155865	674
Rubus saxatilis	rps12	100031	100575	545
	rps16	5432	6248	817
	rpoC1	22313	23085	773
	ycf3	43858	44606	749	44838	45561	724
	rps12	142665	143209	545
	clpP	72055	72713	659	73009	73845	837
	petB	76878	77662	785
	petD	78526	79235	710
	rpl16	83635	84620	986
	rpl2	86857	87552	696
	ndhB	97709	98387	679
	ndhA	122666	123909	1244
	ndhB	144853	145531	679
	rpl2	155688	156383	696
Rubus stipulosus	rps12	99448	99987	540
	rps16	5501	6319	819
	rpoC1	22198	22952	755
	ycf3	43521	44264	744	44496	45220	725
	rps12	142092	142631	540
	clpP	71583	72248	666	72548	73375	828
	petB	76404	77188	785
	petD	78052	78767	716
	rpl16	83156	84102	947
	rpl2	86307	86980	674
	ndhB	97126	97804	679
	ndhA	122064	123313	1250
	ndhB	144275	144953	679
	rpl2	155099	155772	674
Rubus subinopertus	rps12	98459	98998	540
	rps16	5496	6314	819
	rpoC1	22330	23084	755
	ycf3	43596	44343	748	44575	45298	724
	rps12	141317	141856	540
	clpP	70572	71234	663	71530	72358	829
	petB	75393	76170	778
	petD	77034	77741	708
	rpl16	82147	83092	946
	rpl2	85318	85991	674
	ndhB	96137	96815	679
	ndhA	121116	122318	1203
	ndhB	143500	144178	679
	rpl2	154324	154997	674
Rubus tsangiorum	rps12	99481	100020	540
	rps16	5498	6316	819
	rpoC1	22195	22949	755
	ycf3	43528	44270	743	44502	45226	725
	rps12	142082	142621	540
	clpP	71634	72297	664	72597	73424	828
	petB	76458	77242	785
	petD	78086	78801	716
	rpl16	83189	84135	947
	rpl2	86340	87013	674
	ndhB	97159	97837	679
	ndhA	122060	123308	1249
	ndhB	144265	144943	679
	rpl2	155089	155762	674
Rubus amabilis	rps12	98165	98705	541
	rpoC	22229	22996	768
	ycf3	43512	44230	719	44441	45192	752
	clpP	70326	70977	652	71276	72103	828
	petB	75137	75918	782
	rpl2	85122	85690	569
	ndhB	95863	96514	652
	ndhA	120914	122134	1221
	ndhB	143309	143960	652
	rpl2	154133	154701	569
Rubus arcticus	rps12	99589	100128	540
	rps16	5481	6297	817
	rpoC1	22343	23097	755
	ycf3	43663	44416	754	44648	45371	724
	rps12	142498	143037	540
	clpP	71722	72387	666	72683	73513	831
	petB	76534	77308	775
	rpl16	83281	84225	945
	rpl2	86442	87115	674
	ndhB	97267	97945	679
	ndhA	122311	123549	1239
	ndhB	144681	145359	679
	rpl2	155511	156184	674
Rubus bambusarum	rps12	99502	100041	540
	rps16	5515	6333	819
	rpoC1	22169	22935	767
	ycf3	43538	44280	743	44512	45236	725
	rps12	142148	142687	540
	clpP	71648	72315	668	72611	73442	832
	petB	76475	77258	784
	petD	78102	78817	716
	rpl16	83205	84149	945
	rpl2	86355	87028	674
	ndhB	97180	97858	679
	ndhA	122104	123352	1249
	ndhB	144331	145009	679
	rpl2	155161	155834	674
Rubus biflorus	rps12	98702	99241	540
	rps16	5462	6282	821
	rpoC1	22271	23037	767
	ycf3	43595	44347	753	44575	45298	724
	rps12	141649	142177	529
	clpP	70834	71489	656	71783	72612	830
	rpl2	85559	86232	674
	ndhB	96377	97055	679
	ndhA	121421	122655	1235
	ndhB	143834	144512	679
	rpl2	154657	155330	674
Rubus buergeri	rps12	99377	99916	540
	rps16	5505	6323	819
	rpoC1	22183	22937	755
	ycf3	43466	44208	743	44440	45164	725
	rps12	141996	142535	540
	clpP	71527	72191	665	72487	73318	832
	petB	76356	77140	785
	petD	77984	78699	716
	rpl16	83086	84031	946
	rpl2	86236	86909	674
	ndhB	97055	97733	679
	ndhA	121964	123212	1249
	ndhB	144179	144857	679
	rpl2	155003	155676	674
Rubus calophyllus	rps12	99664	100203	540
	rps16	5531	6349	819
	rpoC1	22219	22989	771
	ycf3	43581	44326	746	44556	45290	735
	rps12	142248	142787	540
	clpP	71785	72443	659	72739	73567	829
	petB	76602	77386	785
	petD	78250	78959	710
	rpl16	83355	84306	952
	rpl2	86529	87202	674
	ndhB	97342	98020	679
	ndhA	122219	123469	1251
	ndhB	144431	145109	679
	rpl2	155249	155922	674
Rubus calycacanthus	rps12	99471	100010	540
	rps16	5498	6315	818
	rpoC1	22197	22951	755
	ycf3	43512	44254	743	44486	45210	725
	rps12	142112	142651	540
	clpP	71568	72235	668	72531	73359	829
	petB	76397	77181	785
	petD	78045	78760	716
	rpl16	83148	84110	963
	rpl2	86324	86997	674
	ndhB	97149	97827	679
	ndhA	122075	123323	1249
	ndhB	144295	144973	679
	rpl2	155125	155798	674
Rubus chingii	rps12	98927	99466	540
	rps16	5569	6391	823
	rpoC1	22023	22794	772
	pafI	43247	43994	748	44226	44956	731
	rps12	141419	141958	540
	petB	75902	76681	780
	petD	77525	78244	720
	rpl16	82618	83595	978
	rpl2	85797	86470	674
	ndhB	96605	97283	679
	ndhA	118201	119449	1249
	ndhB	143602	144280	679
	rpl2	154415	155088	674
Rubus columellaris	rps12	99370	99909	540
	rps16	5492	6308	817
	rpoC1	22091	22840	750
	ycf3	43355	44104	750	44336	45065	730
	rps12	141975	142514	540
	clpP	71505	72160	656	72456	73288	833
	petB	76326	77121	796
	petD	77965	78679	715
	rpl16	83076	84034	959
	rpl2	86236	86909	674
	ndhB	97048	97726	679
	ndhA	121982	123197	1216
	ndhB	144158	144836	679
	rpl2	154975	155648	674
Rubus crassifolius	rps12	99456	99995	540
	rps16	5502	6321	820
	rpoC1	22196	22950	755
	ycf3	43513	44255	743	44485	45209	725
	rps12	142080	142619	540
	clpP	71585	72247	663	72543	73372	830
	petB	76408	77181	774
	rpl16	83159	84104	946
	rpl2	86310	86983	674
	ndhB	97132	97810	679
	ndhA	122048	123297	1250
	ndhB	144265	144943	679
	rpl2	155092	155765	674
Rubus crataegifolius	rps12	99029	99569	541
	rps16	5534	6352	819
	rpoC1	22012	22783	772
	ycf3	43303	44050	748	44282	44931	650
	rps12	141547	142087	541
	clpP	71152	71809	658	72103	72919	817
	petB	75952	76739	788
	petD	77583	78297	715
	rpl16	82698	83657	960
	rpl2	85872	86551	680
	ndhB	96705	97383	679
	ndhA	121560	122797	1238
	ndhB	143733	144411	679
	rpl2	154566	155239	674
Rubus crataegifolius	rps12	99006	99546	541
	rps16	5494	6314	821
	rpoC1	22041	22774	734
	ycf3	43330	44071	742	44303	45029	727
	rps12	141499	142039	541
	clpP	71164	71837	674	72133	72948	816
	petB	75969	76765	797
	petD	77609	78323	715
	rpl16	82704	83660	957
	rpl2	85865	86538	674
	ndhB	96684	97362	679
	ndhA	121515	122733	1219
	ndhB	143683	144361	679
	rpl2	154507	155180	674
Rubus ellipticus var. obcordatus	rps12	99020	99560	541
	rps16	5489	6309	821
	rpoC1	22034	22767	734
	ycf3	43323	44064	742	44296	45022	727
	rps12	141515	142055	541
	clpP	71179	71852	674	72148	72963	816
	petB	75984	76779	796
	petD	77623	78337	715
	rpl16	82718	83674	957
	rpl2	85879	86552	674
	ndhB	96698	97376	679
	ndhA	121531	122749	1219
	ndhB	143699	144377	679
	rpl2	154523	155196	674
Rubus eucalyptus	rps12	69691	70231	541
	ycf3	13899	14655	757	14883	15607	725
	rps12	112254	112783	530
	clpP	41852	42515	664	42809	43619	811
	rpl2	56546	57218	673
	ndhB	67366	68044	679
	ndhA	92272	93493	1222
	ndhB	114440	115118	679
	rpl2	125266	125938	673
	rps16	131862	132677	816
	rpoC1	148336	149096	761
Rubus henryi	rps12	40455	40994	540
	rps12	83039	83578	540
	clpP	12604	13272	669	13568	14394	827
	petB	17427	18211	785
	petD	19055	19770	716
	rpl16	24159	25103	945
	rpl2	27308	27981	674
	ndhB	38133	38811	679
	ndhA	63019	64267	1249
	ndhB	85222	85900	679
	rpl2	96052	96725	674
	rps16	102694	103512	819
	rpoC1	119362	120128	767
	ycf3	140719	141460	742	141692	142415	724
Rubus hirsutus	rps12	99393	99932	540
	rps16	5484	6308	825
	rpoC1	22112	22882	771
	ycf3	43466	44207	742	44437	45160	724
	rps12	141850	142389	540
	rps12	141850	142389	540
	clpP	71486	72152	667	72446	73269	824
	petB	76319	77117	799
	petD	77961	78686	726
	rpl16	83069	84039	971
	rpl2	86255	86928	674
	ndhB	97069	97747	679
	ndhA	121864	123122	1259
	ndhB	144035	144713	679
	rpl2	154853	155526	674	155621	156000	380
Rubus hunanensis	rps12	99423	99962	540
	rps16	5490	6307	818
	rpoC1	22143	22909	767
	ycf3	43475	44217	743	44447	45195	749
	rps12	142061	142600	540
	clpP	71567	72229	663	72523	73348	826
	petB	76381	77165	785
	petD	78029	78744	716
	rpl16	83131	84076	946
	rpl2	86281	86954	674
	ndhB	97099	97777	679
	ndhA	122016	123265	1250
	ndhB	144246	144924	679
	rpl2	155069	155742	674
Rubus irenaeus	rps12	99430	99969	540
	rps16	5484	6301	818
	rpoC1	22171	22937	767
	ycf3	43503	44246	744	44476	45200	725
	rps12	142077	142616	540
	clpP	71568	72233	666	72529	73356	828
	petB	76387	77171	785
	petD	78035	78750	716
	rpl16	83138	84084	947
	rpl2	86290	86963	674
	ndhB	97106	97784	679
	ndhA	122048	123298	1251
	ndhB	144262	144940	679
	rpl2	155083	155756	674
Rubus irritans	rps12	98242	98781	540
	rps16	5496	6319	824
	rpoC1	22260	22993	734
	ycf3	43514	44262	749	44492	45216	725
	rps12	141118	141657	540
	clpP	70373	71022	650	71315	72146	832
	petB	75179	75942	764
	petD	76823	77530	708
	rpl16	81951	82891	941
	rpl2	85093	85766	674
	ndhB	95918	96596	679
	ndhA	120894	122125	1232
	ndhB	143303	143981	679
	rpl2	154133	154806	674
Rubus jambosoides	rps12	98905	99444	540
	rps16	5531	6351	821
	rpoC1	22057	22816	760
	ycf3	43235	43982	748	44214	44942	729
	rps12	141336	141875	540
	clpP	71069	71724	656	72020	72846	827
	petB	75880	76659	780
	petD	77503	78222	720
	rpl16	82595	83572	978
	rpl2	85775	86448	674
	ndhB	96583	97261	679
	ndhA	121347	122600	1254
	ndhB	143519	144197	679
	rpl2	154332	155005	674
Rubus kawakamii	rps12	99147	99686	540
	rps16	5515	6332	818
	rpoC1	21936	22702	767
	ycf3	43309	44051	743	44283	45007	725
	rps12	141797	142336	540
	clpP	71280	71947	668	72241	73065	825
	petB	76098	76882	785
	petD	77746	78461	716
	rpl16	82848	83800	953
	rpl2	86005	86678	674
	ndhB	96823	97501	679
	ndhA	121758	123006	1249
	ndhB	143982	144660	679
	rpl2	154805	155478	674
Rubus lambertianus var. glaber	rps12	70150	70689	540
	ycf3	14047	14789	743	15017	15741	725
	rps12	112801	113340	540
	clpP	42125	42790	666	43084	43909	826
	rpl2	56997	57670	674
	ndhB	67825	68503	679
	ndhA	92773	94021	1249
	ndhB	114987	115665	679
	rpl2	125820	126493	674
	rps16	132468	133290	823
	rpoC1	149212	149979	768
Rubus lambertianus	rps12	99510	100049	540
	rps16	5503	6322	820
	rpoC1	22195	22962	768
	ycf3	43556	44298	743	44528	45252	725
	rps12	142155	142694	540
	clpP	71636	72301	666	72595	73420	826
	petB	76458	77243	786
	petD	78107	78822	716
	rpl16	83208	84153	946
	rpl2	86358	87031	674
	ndhB	97186	97864	679
	ndhA	122133	123381	1249
	ndhB	144340	145018	679
	rpl2	155173	155846	674
Rubus leucanthus	rps12	99362	99901	540
	rps12	99362	99901	540
	rps16	5509	6342	834
	rpoC1	22007	22757	751
	ycf3	43322	44069	748	44299	45027	729
	rps12	141916	142455	540
	rps12	141916	142455	540
	clpP	71416	72070	655	72366	73197	832
	petB	76200	76979	780
	rpl16	82942	83900	959
	rpl2	86225	86898	674
	ndhB	97043	97721	679
	ndhA	121897	123119	1223
	ndhB	144096	144774	679
	rpl2	154919	155592	674
Rubus pacificus	rps12	99480	100019	540
	rps16	5503	6321	819
	rpoC1	22196	22950	755
	ycf3	43534	44276	743	44506	45230	725
	rps12	142100	142639	540
	clpP	71636	72298	663	72594	73421	828
	petB	76457	77229	773
	rpl16	83189	84134	946
	rpl2	86340	87013	674
	ndhB	97156	97834	679
	ndhA	122069	123317	1249
	ndhB	144285	144963	679
	rpl2	155106	155779	674
Rubus pectinaris	rps12	99828	100367	540
	rps16	5542	6388	847
	rpoC1	22326	23079	754
	ycf3	43628	44373	746	44603	45332	730
	rps12	142353	142892	540
	clpP	71944	72628	685	72924	73753	830
	petB	76784	77558	775
	rpl16	83537	84482	946
	rpl2	86690	87363	674
	ndhB	97506	98184	679
	ndhA	122352	123591	1240
	ndhB	144536	145214	679
	rpl2	155357	156030	674
Rubus pentagonus	rps12	99573	100112	540
	rps16	5524	6342	819
	rpoC1	22262	23025	764
	ycf3	43481	44226	746	44456	45189	734
	rps12	142133	142672	540
	clpP	71729	72389	661	72685	73513	829
	petB	76547	77319	773
	rpl16	83277	84227	951
	rpl2	86432	87105	674
	ndhB	97251	97929	679
	ndhA	122121	123363	1243
	ndhB	144316	144994	679
	rpl2	155140	155813	674
Rubus pileatus	rps12	98462	99001	540
	rps16	5504	6324	821
	rpoC1	22350	23103	754
	ycf3	43640	44390	751	44620	45344	725
	rps12	141310	141849	540
	clpP	70616	71250	635	71546	72374	829
	petB	75407	76180	774
	rpl16	82176	83120	945
	rpl2	85322	85995	674
	ndhB	96138	96816	679
	ndhA	121136	122324	1189
	ndhB	143495	144173	679
	rpl2	154316	154989	674
Rubus poliophyllus	rps12	99516	100055	540
	rps16	5507	6323	817
	rpoC1	22221	22975	755
	ycf3	43556	44307	752	44539	45264	726
	rps12	142137	142676	540
	clpP	71631	72301	671	72597	73416	820
	petB	76449	77234	786
	petD	78098	78813	716
	rpl16	83219	84164	946
	rpl2	86369	87042	674
	ndhB	97194	97872	679
	ndhA	122116	123358	1243
	ndhB	144320	144998	679
	rpl2	155150	155823	674
Rubus reflexus var.lanceolobus	rps12	99463	100002	540
	rps16	5504	6322	819
	rpoC1	22196	22950	755
	ycf3	43533	44275	743	44505	45229	725
	rps12	142083	142622	540
	clpP	71615	72278	664	72574	73404	831
	petB	76440	77212	773
	rpl16	83170	84117	948
	rpl2	86323	86996	674
	ndhB	97139	97817	679
	ndhA	122052	123300	1249
	ndhB	144268	144946	679
	rpl2	155089	155762	674
Rubus refractus	rps12	99480	100019	540
	rps16	5498	6316	819
	rpoC1	22200	22954	755
	ycf3	43528	44270	743	44502	45226	725
	rps12	142101	142640	540
	clpP	71635	72298	664	72594	73421	828
	petB	76459	77243	785
	petD	78087	78802	716
	rpl16	83189	84134	946
	rpl2	86339	87012	674
	ndhB	97158	97836	679
	ndhA	122069	123317	1249
	ndhB	144284	144962	679
	rpl2	155108	155781	674
Rubus setchuenensis	rps12	99495	100034	540
	rps16	5500	6317	818
	rpoC1	22203	22957	755
	ycf3	43519	44262	744	44494	45218	725
	rps12	142140	142679	540
	clpP	71631	72296	666	72592	73419	828
	petB	76452	77236	785
	petD	78100	78815	716
	rpl16	83203	84149	947
	rpl2	86354	87027	674
	ndhB	97173	97851	679
	ndhA	122112	123361	1250
	ndhB	144323	145001	679
	rpl2	155147	155820	674
Rubus sumatranus	rps12	99307	99816	510
	rps16	5468	6287	820
	rpoC1	22102	22862	761
	ycf3	43414	44159	746	44389	45107	719
	rps12	141781	142290	510
	clpP	71377	72040	664	72336	73161	826
	petB	76212	76991	780
	rpl16	82954	83910	957
	rpl2	86138	86811	674
	ndhB	96953	97631	679
	ndhA	121783	123038	1256
	ndhB	143966	144644	679
	rpl2	154786	155459	674
Rubus swinhoei	rps12	99514	100053	540
	rps16	5497	6315	819
	rpoC1	22176	22942	767
	pafI	43562	44304	743	44536	45260	725
	rps12	142179	142718	540
	clpP1	71654	72320	667	72614	73440	827
	petB	76473	77257	785
	petD	78122	78837	716
	rpl16	83223	84167	945
	rpl2	86372	87045	674
	ndhB	97190	97868	679
	ndhA	122134	123382	1249
	ndhB	144364	145042	679
	rpl2	155187	155860	674
Rubus taitoensis	rps12	98792	99331	540
	rps16	5506	6428	923
	rpoC1	22245	23005	761
	ycf3	43581	44333	753	44565	45293	729
	rps12	141792	142331	540
	clpP	70964	71622	659	71916	72735	820
	petB	75771	76557	787
	petD	77414	78121	708
	rpl16	82521	83464	944
	rpl2	85655	86328	674
	ndhB	96473	97146	674
	ndhA	121586	122803	1218
	ndhB	143977	144650	674
	rpl2	154795	155468	674
Rubus taiwanicola	rps12	99006	99545	540
	rps16	5457	6265	809
	rpoC1	22056	22826	771
	ycf3	43351	44089	739	44321	45043	723
	rps12	141479	142018	540
	clpP	71123	71778	656	72072	72899	828
	petB	75946	76713	768
	petD	77557	78290	734
	rpl16	82678	83648	971
	rpl2	85882	86555	674
	ndhB	96691	97369	679
	ndhA	121533	122752	1220
	ndhB	143655	144333	679
	rpl2	154469	155142	674
Rubus tephrodes	rps12	99453	99962	510
	rps16	5490	6307	818
	rpoC1	22143	22909	767
	ycf3	43475	44217	743	44449	45197	749
	rps12	142061	142570	510
	clpP	71565	72227	663	72523	73348	826
	petB	76381	77165	785
	rpl22	84927	85011	85
	rpl2	86281	86954	674
	ndhB	97101	97779	679
	ndhA	122015	123264	1250
	ycf1	129077	129105	29
	ndhB	144244	144922	679
	rpl2	155069	155742	674
Rubus tsangii	rps12	99378	99917	540
	rps16	5470	6294	825
	rpoC1	22116	22874	759
	ycf3	43452	44193	742	44423	45146	724
	rps12	141836	142375	540
	clpP	71462	72130	669	72426	73253	828
	petB	76301	77087	787
	rpl16	83051	84021	971
	rpl2	86241	86914	674
	ndhB	97054	97732	679
	ndhA	121850	123108	1259
	ndhB	144021	144699	679
	rpl2	154839	155512	674
Rubus wallichianus	rps12	98949	99489	541
	rps16	5485	6305	821
	rpoC1	21987	22720	734
	ycf3	43264	44005	742	44237	44963	727
	rps12	141406	141946	541
	clpP	71100	71773	674	72069	72884	816
	petB	75905	76701	797
	petD	77545	78259	715
	rpl16	82647	83602	956
	rpl2	85808	86481	674
	ndhB	96627	97305	679
	ndhA	121422	122640	1219
	ndhB	143590	144268	679
	rpl2	154414	155087	674
Rubus xanthocarpus	rps12	99281	99820	540
	rps16	5532	6344	813
	rpoC1	22069	22818	750
	ycf3	43403	44158	756	44388	45139	752
	rps12	141885	142424	540
	clpP	71484	72142	659	72438	73251	814
	petB	76285	77054	770
	rpl16	82997	83942	946
	rpl2	86138	86810	673
	ndhB	96957	97635	679
	ndhA	121894	123116	1223
	ndhB	144070	144748	679
	rpl2	154895	155567	673
Rubus xanthoneurus	rps12	99513	100052	540
	rps16	5499	6316	818
	rpoC1	22218	22972	755
	ycf3	43552	44294	743	44524	45248	725
	rps12	142148	142687	540
	clpP	71620	72287	668	72583	73410	828
	petB	76446	77218	773
	rpl16	83199	84160	962
	rpl2	86376	87049	674
	ndhB	97189	97867	679
	ndhA	122111	123360	1250
	ndhB	144333	145011	679
	rpl2	155151	155824	674

## Sheet: tRNA
Table S2. Intron-containing transfer RNA genes and their position in each species
Species	tRNA Gene	Intron Start	Intron End	Intron Length
Rubus ellipticus	trnK-UUU	1742	4227	2486
	trnL-UAA	48689	49182	494
	trnV-UAC	52727	53323	597
	trnI-GAU	103395	104346	952
	trnA-UGC	104485	105293	809
	trnA-UGC	135766	136574	809
	trnI-GAU	136713	137664	952
Rubus wallichianus	trnK-UUU	1735	4214	2480
	trnL-UAA	48616	49109	494
	trnV-UAC	52639	53235	597
	trnI-GAU	103317	104268	952
	trnA-UGC	104407	105215	809
	trnA-UGC	135635	136443	809
	trnI-GAU	136582	137533	952
Rubus ellipticus var.obcordatus	trnK-UUU	1741	4226	2486
	trnL-UAA	48691	49184	494
	trnV-UAC	52729	53325	597
	trnI-GAU	103399	104350	952
	trnA-UGC	104489	105297	809
	trnA-UGC	135754	136562	809
	trnI-GAU	136701	137652	952
Rubus ichangensis	trnK-UUU	1715	4201	2487
	trnL-UAA	49012	49496	485
	trnV-UAC	53089	53685	597
	trnI-GAU	103920	104871	952
	trnA-UGC	105010	105818	809
	trnA-UGC	136403	137211	809
	trnI-GAU	137350	138301	952
Rubus stipulosus	trnK-UUU	1715	4201	2487
	trnL-UAA	48967	49451	485
	trnV-UAC	53036	53632	597
	trnI-GAU	103841	104792	952
	trnA-UGC	104931	105739	809
	trnA-UGC	136340	137148	809
	trnI-GAU	137287	138238	952
Rubus lasiotrichos	trnK-UUU	1718	4204	2487
	trnL-UAA	48979	49463	485
	trnV-UAC	53063	53659	597
	trnI-GAU	103872	104823	952
	trnA-UGC	104962	105770	809
	trnA-UGC	136348	137156	809
	trnI-GAU	137295	138246	952
Rubus crataegifolius	trnK-UUU	1721	4205	2485
	trnL-UAA	48631	49124	494
	trnV-UAC	52677	53273	597
	trnI-GAU	103431	104382	952
	trnA-UGC	104521	105324	804
	trnA-UGC	135771	136574	804
	trnI-GAU	136713	137664	952
Rubus flosculosus	trnK-UUU	1726	4230	2505
	trnL-UAA	48496	48980	485
	trnV-UAC	52559	53155	597
	trnI-GAU	103424	104375	952
	trnA-UGC	104514	105322	809
	trnA-UGC	135872	136680	809
	trnI-GAU	136819	137770	952
Rubus aurantiacus	trnK-UUU	1708	4197	2490
	trnL-UAA	48407	48891	485
	trnV-UAC	52495	53091	597
	trnI-GAU	103328	104279	952
	trnA-UGC	104418	105226	809
	trnA-UGC	135679	136487	809
	trnI-GAU	136626	137577	952
Rubus subinopertus	trnK-UUU	1727	4224	2498
	trnL-UAA	48411	48886	476
	trnV-UAC	52307	52903	597
	trnI-GAU	103097	104048	952
	trnA-UGC	104187	104995	809
	trnA-UGC	135320	136128	809
	trnI-GAU	136267	137218	952
Rubus hypopitys	trnK-UUU	1714	4203	2490
	trnL-UAA	48960	49444	485
	trnV-UAC	53027	53623	597
	trnI-GAU	103845	104796	952
	trnA-UGC	104935	105743	809
	trnA-UGC	136355	137163	809
	trnI-GAU	137302	138253	952
Rubus quinquefoliolatus	trnK-UUU	1718	4204	2487
	trnL-UAA	49001	49485	485
	trnV-UAC	53101	53697	597
	trnI-GAU	104070	105021	952
	trnA-UGC	105160	105968	809
	trnA-UGC	136489	137297	809
	trnI-GAU	137436	138387	952
Rubus menglaensis	trnK-UUU	1719	4205	2487
	trnL-UAA	49015	49499	485
	trnV-UAC	53083	53679	597
	trnI-GAU	103906	104857	952
	trnA-UGC	104996	105804	809
	trnA-UGC	136399	137207	809
	trnI-GAU	137346	138297	952
Rubus lineatus	trnK-UUU	1724	4210	2487
	trnL-UAA	49264	49748	485
	trnV-UAC	53406	54002	597
	trnI-GAU	104326	105277	952
	trnA-UGC	105416	106224	809
	trnA-UGC	136677	137485	809
	trnI-GAU	137624	138575	952
Rubus foliaceistipulatus	trnK-UUU	1724	4211	2488
	trnL-UAA	48866	49350	485
	trnV-UAC	52896	53492	597
	trnI-GAU	103837	104788	952
	trnA-UGC	104927	105735	809
	trnA-UGC	136338	137146	809
	trnI-GAU	137285	138236	952
Rubus paniculatus	trnK-UUU	1719	4205	2487
	trnL-UAA	48959	49443	485
	trnV-UAC	53053	53649	597
	trnI-GAU	103880	104831	952
	trnA-UGC	104970	105778	809
	trnA-UGC	136345	137153	809
	trnI-GAU	137292	138243	952
Rubus treutleri	trnK-UUU	1714	4203	2490
	trnL-UAA	48961	49445	485
	trnV-UAC	53030	53626	597
	trnI-GAU	103867	104818	952
	trnA-UGC	104957	105765	809
	trnA-UGC	136356	137164	809
	trnI-GAU	137303	138254	952
Rubus yunanicus	trnK-UUU	1721	4207	2487
	trnL-UAA	49038	49522	485
	trnV-UAC	53098	53694	597
	trnI-GAU	103911	104862	952
	trnA-UGC	105001	105809	809
	trnA-UGC	136386	137194	809
	trnI-GAU	137333	138284	952
Rubus lucens	trnK-UUU	1783	4264	2482
	trnL-UAA	48802	49295	494
	trnV-UAC	52870	53461	592
	trnI-GAU	103709	104660	952
	trnA-UGC	104799	105607	809
	trnA-UGC	136123	136931	809
	trnI-GAU	137070	138021	952
Rubus reticulatus	trnK-UUU	1719	4204	2486
	trnL-UAA	48976	49460	485
	trnV-UAC	53062	53658	597
	trnI-GAU	103861	104812	952
	trnA-UGC	104951	105759	809
	trnA-UGC	136337	137145	809
	trnI-GAU	137284	138235	952
Rubus luchunensis	trnK-UUU	1714	4200	2487
	trnL-UAA	48758	49242	485
	trnV-UAC	52827	53423	597
	trnI-GAU	103565	104516	952
	trnA-UGC	104655	105463	809
	trnA-UGC	136075	136883	809
	trnI-GAU	137022	137973	952
Rubus metoensis	trnK-UUU	1738	4224	2487
	trnL-UAA	49112	49596	485
	trnV-UAC	53182	53778	597
	trnI-GAU	104131	105082	952
	trnA-UGC	105221	106029	809
	trnA-UGC	136548	137356	809
	trnI-GAU	137495	138446	952
Rubus rufus	trnK-UUU	1715	4204	2490
	trnL-UAA	48960	49444	485
	trnV-UAC	53027	53623	597
	trnI-GAU	103839	104790	952
	trnA-UGC	104929	105737	809
	trnA-UGC	136352	137160	809
	trnI-GAU	137299	138250	952
Rubus fuscifolius	trnK-UUU	1823	4314	2492
	trnL-UAA	49107	49591	485
	trnV-UAC	53192	53788	597
	trnI-GAU	103998	104949	952
	trnA-UGC	105088	105896	809
	trnA-UGC	136465	137273	809
	trnI-GAU	137412	138363	952
Rubus chrysobotrys	trnK-UUU	1718	4209	2492
	trnL-UAA	49002	49486	485
	trnV-UAC	53087	53683	597
	trnI-GAU	103893	104844	952
	trnA-UGC	104983	105791	809
	trnA-UGC	136365	137173	809
	trnI-GAU	137312	138263	952
Rubus refractus	trnK-UUU	1718	4200	2483
	trnL-UAA	48982	49466	485
	trnV-UAC	53066	53662	597
	trnI-GAU	103873	104824	952
	trnA-UGC	104963	105771	809
	trnA-UGC	136349	137157	809
	trnI-GAU	137296	138247	952
Rubus tsangiorum	trnK-UUU	1718	4200	2483
	trnL-UAA	48982	49466	485
	trnV-UAC	53066	53662	597
	trnI-GAU	103874	104825	952
	trnA-UGC	104964	105772	809
	trnA-UGC	136330	137138	809
	trnI-GAU	137277	138228	952
Rubus fockeanus	trnK-UUU	1739	4225	2487
	trnL-UAA	49038	49522	485
	trnV-UAC	53093	53689	597
	trnI-GAU	103988	104939	952
	trnA-UGC	105078	105886	809
	trnA-UGC	136402	137210	809
	trnI-GAU	137349	138300	952
Rubus calycinus	trnK-UUU	1723	4210	2488
	trnL-UAA	48591	49075	485
	trnV-UAC	52661	53257	597
	trnI-GAU	103484	104430	947
	trnA-UGC	104569	105377	809
	trnA-UGC	135910	136718	809
	trnI-GAU	136857	137803	947
Rubus faberi	trnK-UUU	1716	4205	2490
	trnL-UAA	48975	49459	485
	trnV-UAC	53044	53640	597
	trnI-GAU	103858	104809	952
	trnA-UGC	104948	105756	809
	trnA-UGC	136319	137127	809
	trnI-GAU	137266	138217	952
Rubus lobophyllus	trnK-UUU	1726	4212	2487
	trnL-UAA	48998	49482	485
	trnV-UAC	53082	53678	597
	trnI-GAU	103869	104820	952
	trnA-UGC	104959	105767	809
	trnA-UGC	136354	137162	809
	trnI-GAU	137301	138252	952
Rubus alceifolius	trnK-UUU	1719	4205	2487
	trnL-UAA	48968	49452	485
	trnV-UAC	53043	53639	597
	trnI-GAU	103875	104826	952
	trnA-UGC	104965	105773	809
	trnA-UGC	136358	137166	809
	trnI-GAU	137305	138256	952
Rubus pluribracteatus	trnK-UUU	1719	4204	2486
	trnL-UAA	48981	49465	485
	trnV-UAC	53067	53663	597
	trnI-GAU	103886	104837	952
	trnA-UGC	104976	105784	809
	trnA-UGC	136361	137169	809
	trnI-GAU	137308	138259	952
Rubus delavayi	trnK-UUU	1729	4218	2490
	trnL-UAA	48455	48930	476
	trnV-UAC	52503	53099	597
	trnI-GAU	103293	104244	952
	trnA-UGC	104383	105191	809
	trnA-UGC	135682	136490	809
	trnI-GAU	136629	137580	952
Rubus stans	trnK-UUU	1726	4230	2505
	trnL-UAA	48395	48879	485
	trnV-UAC	52466	53062	597
	trnI-GAU	103299	104250	952
	trnA-UGC	104389	105197	809
	trnA-UGC	135707	136515	809
	trnI-GAU	136654	137605	952
Rubus niveus	trnK-UUU	1727	4231	2505
	trnL-UAA	48530	49014	485
	trnV-UAC	52603	53199	597
	trnI-GAU	103433	104384	952
	trnA-UGC	104523	105331	809
	trnA-UGC	135838	136646	809
	trnI-GAU	136785	137736	952
Rubus parkeri	trnK-UUU	1716	4202	2487
	trnL-UAA	49052	49536	485
	trnV-UAC	53130	53726	597
	trnI-GAU	103968	104919	952
	trnA-UGC	105058	105866	809
	trnA-UGC	136452	137260	809
	trnI-GAU	137399	138350	952
Rubus coreanus	trnK-UUU	1732	4236	2505
	trnL-UAA	48329	48813	485
	trnV-UAC	52445	53041	597
	trnI-GAU	103289	104240	952
	trnA-UGC	104379	105187	809
	trnA-UGC	135664	136472	809
	trnI-GAU	136611	137562	952
Rubus idaeus var. borealisinensis	trnK-UUU	1715	4201	2487
	trnL-UAA	48198	48682	485
	trnV-UAC	52168	52765	598
	trnI-GAU	103237	104188	952
	trnA-UGC	104327	105135	809
	trnA-UGC	135580	136388	809
	trnI-GAU	136527	137478	952
Rubus saxatilis	trnK-UUU	1719	4204	2486
	trnL-UAA	49298	49782	485
	trnV-UAC	53445	54041	597
	trnI-GAU	104423	105374	952
	trnA-UGC	105513	106322	810
	trnA-UGC	136918	137727	810
	trnI-GAU	137866	138817	952
Rubus peltatus	trnK-UUU	1739	4231	2493
	trnL-UAA	48803	49296	494
	trnV-UAC	52909	53505	597
	trnI-GAU	103325	104276	952
	trnA-UGC	104415	105223	809
	trnA-UGC	135688	136496	809
	trnI-GAU	136635	137586	952
Rubus caesius	trnK-UUU	1724	4207	2484
	trnL-UAA	49047	49532	486
	trnV-UAC	53148	53744	597
	trnI-GAU	104290	105240	951
	trnA-UGC	105379	106187	809
	trnA-UGC	136766	137574	809
	trnI-GAU	137713	138663	951
Rubus rosifolius	trnK-UUU	1714	4200	2487
	trnL-UAA	48922	49415	494
	trnV-UAC	52763	53359	597
	trnI-GAU	103442	104393	952
	trnA-UGC	104532	105340	809
	trnA-UGC	135764	136572	809
	trnI-GAU	136711	137662	952
Rubus setchuenensis	trnK-UUU	1715	4201	2487
	trnL-UAA	49016	49500	485
	trnV-UAC	53085	53681	597
	trnI-GAU	103888	104839	952
	trnA-UGC	104978	105786	809
	trnA-UGC	136388	137196	809
	trnI-GAU	137335	138286	952
Rubus cochinchinensis	trnK-UUU	1718	4204	2487
	trnL-UAA	48985	49469	485
	trnV-UAC	53070	53666	597
	trnI-GAU	103859	104810	952
	trnA-UGC	104949	105757	809
	trnA-UGC	136333	137141	809
	trnI-GAU	137280	138231	952
Rubus caesius	trnK-UUU	1724	4207	2484
	trnL-UAA	49047	49532	486
	trnV-UAC	53148	53744	597
	trnI-GAU	104290	105240	951
	trnA-UGC	105379	106187	809
	trnA-UGC	136766	137574	809
	trnI-GAU	137713	138663	951
Rubus calycinus	trnK-UUU	1723	4210	2488
	trnL-UAA	48591	49075	485
	trnV-UAC	52661	53257	597
	trnI-GAU	103484	104430	947
	trnA-UGC	104569	105377	809
	trnA-UGC	135910	136718	809
	trnI-GAU	136857	137803	947
Rubus chamaemorus	trnK-UUU	1690	4174	2485
	trnL-UAA	48943	49427	485
	trnV-UAC	53011	53614	604
	trnI-GAU	104168	105119	952
	trnA-UGC	105258	106066	809
	trnA-UGC	136664	137472	809
	trnI-GAU	137611	138562	952
Rubus foliaceistipulatus	trnK-UUU	1724	4211	2488
	trnL-UAA	48866	49350	485
	trnV-UAC	52896	53492	597
	trnI-GAU	103837	104788	952
	trnA-UGC	104927	105735	809
	trnA-UGC	136338	137146	809
	trnI-GAU	137285	138236	952
Rubus fuscifolius	trnK-UUU	1823	4314	2492
	trnL-UAA	49107	49591	485
	trnV-UAC	53192	53788	597
	trnI-GAU	103998	104949	952
	trnA-UGC	105088	105896	809
	trnA-UGC	136465	137273	809
	trnI-GAU	137412	138363	952
Rubus gongshanensis	trnK-UUU	1717	4204	2488
	trnL-UAA	49008	49492	485
	trnV-UAC	53115	53711	597
	trnI-GAU	103938	104889	952
	trnA-UGC	105028	105836	809
	trnA-UGC	136396	137204	809
	trnI-GAU	137343	138294	952
Rubus idaeus var. borealisinensis	trnK-UUU	1715	4201	2487
	trnL-UAA	48198	48682	485
	trnV-UAC	52168	52765	598
	trnI-GAU	103237	104188	952
	trnA-UGC	104327	105135	809
	trnA-UGC	135580	136388	809
	trnI-GAU	136527	137478	952
Rubus lucens	trnK-UUU	1783	4264	2482
	trnL-UAA	48802	49295	494
	trnV-UAC	52870	53461	592
	trnI-GAU	103709	104660	952
	trnA-UGC	104799	105607	809
	trnA-UGC	136123	136931	809
	trnI-GAU	137070	138021	952
Rubus luchunensis	trnK-UUU	1714	4200	2487
	trnL-UAA	48758	49242	485
	trnV-UAC	52827	53423	597
	trnI-GAU	103565	104516	952
	trnA-UGC	104655	105463	809
	trnA-UGC	136075	136883	809
	trnI-GAU	137022	137973	952
Rubus menglaensis	trnK-UUU	1719	4205	2487
	trnL-UAA	49015	49499	485
	trnV-UAC	53083	53679	597
	trnI-GAU	103906	104857	952
	trnA-UGC	104996	105804	809
	trnA-UGC	136399	137207	809
	trnI-GAU	137346	138297	952
Rubus metoensis	trnK-UUU	1738	4224	2487
	trnL-UAA	49112	49596	485
	trnV-UAC	53182	53778	597
	trnI-GAU	104131	105082	952
	trnA-UGC	105221	106029	809
	trnA-UGC	136548	137356	809
	trnI-GAU	137495	138446	952
Rubus nyalamensis	trnK-UUU	1740	4226	2487
	trnL-UAA	49089	49573	485
	trnV-UAC	53137	53733	597
	trnI-GAU	104022	104973	952
	trnA-UGC	105112	105920	809
	trnA-UGC	136435	137243	809
	trnI-GAU	137382	138333	952
Rubus saxatilis	trnK-UUU	1719	4204	2486
	trnL-UAA	49298	49782	485
	trnV-UAC	53445	54041	597
	trnI-GAU	104423	105374	952
	trnA-UGC	105513	106322	810
	trnA-UGC	136918	137727	810
	trnI-GAU	137866	138817	952
Rubus stipulosus	trnK-UUU	1715	4201	2487
	trnL-UAA	48967	49451	485
	trnV-UAC	53036	53632	597
	trnI-GAU	103841	104792	952
	trnA-UGC	104931	105739	809
	trnA-UGC	136340	137148	809
	trnI-GAU	137287	138238	952
Rubus subinopertus	trnK-UUU	1727	4224	2498
	trnL-UAA	48411	48886	476
	trnV-UAC	52307	52903	597
	trnI-GAU	103097	104048	952
	trnA-UGC	104187	104995	809
	trnA-UGC	135320	136128	809
	trnI-GAU	136267	137218	952
Rubus tsangiorum	trnK-UUU	1718	4200	2483
	trnL-UAA	48982	49466	485
	trnV-UAC	53066	53662	597
	trnI-GAU	103874	104825	952
	trnA-UGC	104964	105772	809
	trnA-UGC	136330	137138	809
	trnI-GAU	137277	138228	952
Rubus amabilis	tRNA-Lys	1713	4196	2484
	tRNA-Ser	9177	9876	700
	tRNA-Leu	48300	48775	476
	tRNA-Val	52045	52649	605
	tRNA-Glu	102762	103713	952
	tRNA-Ala	103856	104664	809
	tRNA-Ala	135160	135966	807
	tRNA-Glu	136111	137060	950
Rubus arcticus	trnK-UUU	1735	4222	2488
	trnG-UCC	9139	9857	719
	trnL-UAA	49115	49612	498
	trnV-UAC	53219	53815	597
	trnI-GAU	104185	105131	947
	trnA-UGC	105270	106078	809
	trnA-UGC	136548	137356	809
	trnI-GAU	137495	138441	947
Rubus bambusarum	trnK-UUU	1740	4226	2487
	trnG-GCC	9138	9854	717
	trnL	48963	49447	485
	trnV-UAC	53081	53677	597
	trnA-UGC	105009	105817	809
	trnA-UGC	136372	137180	809
Rubus biflorus	trnK-UUU	1711	4200	2490
	trnS-CGA	9173	9872	700
	trnL-UAA	48402	48886	485
	trnV	52487	53121	635
	trnI	103317	104268	952
	trnA-UGC	104411	105219	809
	trnA-UGC	135670	136478	809
	trnI	136621	137572	952
Rubus buergeri	trnK-UUU	1718	4204	2487
	trnL-UAA	48903	49387	485
	trnV-UAC	52978	53574	597
	trnI-GAU	103770	104721	952
	trnA-UGC	104860	105668	809
	trnA-UGC	136244	137052	809
	trnI-GAU	137191	138142	952
Rubus calophyllus	trnK-UUU	1717	4202	2486
	trnG-UCC	9130	9854	725
	trnL-UAA	49033	49527	495
	trnV-UAC	53122	53718	597
	trnI-GAU	104028	104979	952
	trnA-UGC	105118	105926	809
	trnA-UGC	136524	137333	810
	trnI-GAU	137472	138423	952
Rubus calycacanthus	trnK-UUU	1714	4200	2487
	trnL-UAA	48946	49430	485
	trnV-UAC	53014	53610	597
	trnI-GAU	103864	104815	952
	trnA-UGC	104954	105762	809
	trnA-UGC	136360	137168	809
	trnI-GAU	137307	138258	952
Rubus chingii	trnK-UUU	1746	4265	2520
	trnG-UCC	9102	9822	721
	trnL-UAA	48519	49024	506
	trnV-UAC	52595	53191	597
	trnI-GAU	103322	104273	952
	trnA-UGC	104412	105220	809
	trnA-UGC	135665	136473	809
	trnI-GAU	136612	137563	952
Rubus columellaris	trnK-UUU	1744	4227	2484
	trnL-UAA	48760	49253	494
	trnV-UAC	52893	53489	597
	trnI-GAU	103772	104723	952
	trnA-UGC	104862	105670	809
	trnA-UGC	136214	137022	809
	trnI-GAU	137161	138112	952
Rubus crassifolius	trnK-UUU	1716	4202	2487
	trnG-UCC	9124	9842	719
	trnL-UAA	48955	49439	485
	trnV-UAC	53027	53623	597
	trnI-GAU	103849	104800	952
	trnA-UGC	104939	105747	809
	trnA-UGC	136328	137136	809
	trnI-GAU	137275	138226	952
Rubus crataegifolius	trnK-UUU	1740	4224	2485
	trnG-GCC	9169	9892	724
	trnL	48643	49136	494
	trnV-UAC	52683	53279	597
	trnl-GAU	103426	104377	952
	trnA-UGC	104516	105319	804
	trnA-UGC	135797	136600	804
	trnl-GAU	136739	137690	952
Rubus crataegifolius	trnK-UUU	1741	4226	2486
	trnL-UAA	48689	49182	494
	trnV-UAC	52727	53323	597
	trnI-GAU	103397	104348	952
	trnA-UGC	104487	105295	809
	trnA-UGC	135750	136558	809
	trnI-GAU	136697	137648	952
Rubus ellipticus var. obcordatus	trnK-UUU	1741	4226	2486
	trnL-UAA	48703	49196	494
	trnV-UAC	52741	53337	597
	trnI-GAU	103411	104362	952
	trnA-UGC	104501	105309	809
	trnA-UGC	135766	136574	809
	trnI-GAU	136713	137664	952
Rubus eucalyptus	trnL-UAA	19188	19664	477
	trnV	23266	23891	626
	trnE-UUC	74084	75035	952
	trnA-UGC	75178	75986	809
	trnL-CAG	99887	102103	2217
	trnA-UGC	106501	107309	809
	trnE-UUC	107443	108394	952
	trnK-UUU	128102	130591	2490
	trnS-CGA	135442	136139	698
Rubus henryi	trnA-UGC	45938	46746	809
	trnA-UGC	77287	78095	809
	trnK-UUU	98918	101404	2487
	trnG-GCC	106318	107034	717
	trnL	146117	146601	485
	trnL	148933	149417	485
	trnV-UAC	152990	153586	597
Rubus hirsutus	trnK-UUU	1723	4210	2488
	trnG-GCC	9172	9905	734
	trnL-UAA	48934	49427	494
	trnV-UAC	53029	53625	597
	trnI-GAU	103789	104740	952
	trnA-UGC	104879	105687	809
	trnA-UGC	136095	136903	809
	trnI-GAU	137042	137993	952
Rubus hunanensis	trnK-UUU	1716	4202	2487
	trnG-UCC	9091	9809	719
	trnL-UAA	48946	49430	485
	trnV-UAC	53000	53596	597
	trnI-GAU	103816	104767	952
	trnA-UGC	104906	105714	809
	trnA-UGC	136309	137117	809
	trnI-GAU	137256	138207	952
Rubus irenaeus	trnK-UUU	1715	4201	2487
	trnG-UCC	9104	9822	719
	trnL-UAA	48942	49426	485
	trnV-UAC	53018	53614	597
	trnI-GAU	103823	104774	952
	trnA-UGC	104913	105721	809
	trnA-UGC	136325	137133	809
	trnI-GAU	137272	138223	952
Rubus irritans	trnK-UUU	1730	4218	2489
	trnG-GCC	9135	9852	718
	trnL-UAA	48249	48722	474
	trnV-UAC	52079	52673	595
	trnI-GAU	102867	103813	947
	trnA-UGC	103952	104760	809
	trnA-UGC	135139	135947	809
	trnI-GAU	136086	137032	947
Rubus jambosoides	trnK-UUU	1720	4237	2518
	trnL-UAA	48509	49014	506
	trnV-UAC	52595	53191	597
	trnI-GAU	103300	104251	952
	trnA-UGC	104390	105198	809
	trnA-UGC	135582	136390	809
	trnI-GAU	136529	137480	952
Rubus kawakamii	trnK-UUU	1735	4221	2487
	trnG-UCC	9108	9826	719
	trnL-UAA	48769	49253	485
	trnV-UAC	52841	53437	597
	trnI-GAU	103540	104491	952
	trnA-UGC	104630	105438	809
	trnA-UGC	136045	136853	809
	trnI-GAU	136992	137943	952
Rubus lambertianus var. glaber	trnL-UAA	19500	19984	485
	trnV	23562	24161	600
	trnE-UUC	74538	75489	952
	trnA-UGC	75632	76440	809
	trnA-UGC	107053	107861	809
	trnE-UUC	107995	108946	952
	trnK-UUU	128684	131170	2487
	trnS-CGA	136106	136805	700
	trnG-fragment	136097	136818	722
Rubus lambertianus	trnK-UUU	1716	4202	2487
	trnG-UCC	9128	9846	719
	trnL-UAA	49010	49494	485
	trnV-UAC	53076	53672	597
	trnI-GAU	103903	104854	952
	trnA-UGC	104993	105801	809
	trnA-UGC	136403	137211	809
	trnI-GAU	137350	138301	952
Rubus leucanthus	trnK-UUU	1747	4228	2482
	trnG-UCC	9165	9882	718
	trnL-UAA	48740	49233	494
	trnV-UAC	52806	53397	592
	trnI-GAU	103759	104710	952
	trnA-UGC	104849	105657	809
	trnA-UGC	136160	136968	809
	trnI-GAU	137107	138058	952
Rubus pacificus	trnK-UUU	1718	4204	2487
	trnG-UCC	9126	9844	719
	trnL-UAA	48980	49464	485
	trnV-UAC	53063	53659	597
	trnI-GAU	103873	104824	952
	trnA-UGC	104963	105771	809
	trnA-UGC	136348	137156	809
	trnI-GAU	137295	138246	952
Rubus pectinaris	trnK-UUU	1741	4227	2487
	trnG-UCC	9247	9965	719
	trnL-UAA	49146	49630	485
	trnV-UAC	53213	53809	597
	trnI-GAU	104215	105166	952
	trnA-UGC	105305	106113	809
	trnA-UGC	136607	137415	809
	trnI-GAU	137554	138505	952
Rubus pentagonus	trnK-UUU	1720	4207	2488
	trnG-UCC	9180	9898	719
	trnL-UAA	48946	49430	485
	trnV-UAC	52995	53591	597
	trnI-GAU	103966	104917	952
	trnA-UGC	105056	105864	809
	trnA-UGC	136381	137189	809
	trnI-GAU	137328	138279	952
Rubus pileatus	trnK-UUU	1749	4235	2487
	trnG-UCC	9213	9931	719
	trnL-UAA	48415	48890	476
	trnV-UAC	52277	52880	604
	trnI-GAU	103089	104040	952
	trnA-UGC	104179	104987	809
	trnA-UGC	135324	136132	809
	trnI-GAU	136271	137222	952
Rubus poliophyllus	trnK-UUU	1718	4204	2487
	trnL-UAA	49008	49492	485
	trnV-UAC	53068	53664	597
	trnI-GAU	103909	104860	952
	trnA-UGC	104999	105807	809
	trnA-UGC	136385	137193	809
	trnI-GAU	137332	138283	952
Rubus reflexus var. lanceolobus	trnK-UUU	1718	4204	2487
	trnG-UCC	9124	9842	719
	trnL-UAA	48979	49463	485
	trnV-UAC	53062	53658	597
	trnI-GAU	103856	104807	952
	trnA-UGC	104946	105754	809
	trnA-UGC	136331	137139	809
	trnI-GAU	137278	138229	952
Rubus refractus	trnK-UUU	1718	4200	2483
	trnL-UAA	48982	49466	485
	trnV-UAC	53066	53662	597
	trnI-GAU	103873	104824	952
	trnA-UGC	104963	105771	809
	trnA-UGC	136349	137157	809
	trnI-GAU	137296	138247	952
Rubus setchuenensis	trnK-UUU	1715	4201	2487
	trnL-UAA	49016	49500	485
	trnV-UAC	53085	53681	597
	trnI-GAU	103888	104839	952
	trnA-UGC	104978	105786	809
	trnA-UGC	136388	137196	809
	trnI-GAU	137335	138286	952
Rubus sumatranus	trnK-UUU	1714	4205	2492
	trnG-UCC	9219	9937	719
	trnL-UAA	48866	49359	494
	trnV-UAC	52892	53488	597
	trnI-GAU	103672	104623	952
	trnA-UGC	104762	105570	809
	trnA-UGC	136027	136835	809
	trnI-GAU	136974	137925	952
Rubus swinhoei	trnK-UUU	1717	4203	2487
	trnG-UCC	9124	9842	719
	trnL-UAA	49030	49514	485
	trnV-UAC	53091	53687	597
	trnI-GAU	103907	104858	952
	trnA-UGC	104997	105805	809
	trnA-UGC	136427	137235	809
	trnI-GAU	137374	138325	952
Rubus taitoensis	trnK-UUU	1726	4232	2507
	trnG-UCC	9245	9962	718
	trnL-UAA	48453	48937	485
	trnV-UAC	52569	53165	597
	trnI-GAU	103407	104358	952
	trnA-UGC	104497	105304	808
	trnA-UGC	135819	136626	808
	trnI-GAU	136765	137716	952
Rubus taiwanicola	trnK-UUU	1713	4198	2486
	trnG-UCC	9097	9821	725
	trnL-UAA	48891	49384	494
	trnV-UAC	52742	53338	597
	trnI-GAU	103402	104353	952
	trnA-UGC	104492	105300	809
	trnA-UGC	135724	136532	809
	trnI-GAU	136671	137622	952
Rubus tephrodes	trnK-UUU	1716	4202	2487
	trnS-CGA	9099	9798	700
	trnL-UAA	48946	49430	485
	trnV	53001	53604	604
	trnI	103811	104762	952
	trnA-UGC	104905	105713	809
	trnA-UGC	136310	137118	809
	trnI	137261	138212	952
Rubus tsangii	trnK-UUU	1713	4200	2488
	trnG-UCC	9165	9898	734
	trnL-UAA	48902	49395	494
	trnV-UAC	52988	53584	597
	trnI-GAU	103774	104725	952
	trnA-UGC	104864	105672	809
	trnA-UGC	136081	136889	809
	trnI-GAU	137028	137979	952
Rubus wallichianus	trnK-UUU	1740	4219	2480
	trnL-UAA	48624	49117	494
	trnV-UAC	52639	53235	597
	trnI-GAU	103340	104291	952
	trnA-UGC	104430	105238	809
	trnA-UGC	135657	136465	809
	trnI-GAU	136604	137555	952
Rubus xanthocarpus	trnK-UUU	1749	4238	2490
	trnG-UCC	9147	9864	718
	trnL-UAA	48809	49285	477
	trnV-UAC	52929	53525	597
	trnI-GAU	103686	104637	952
	trnA-UGC	104776	105584	809
	trnA-UGC	136121	136929	809
	trnI-GAU	137068	138019	952
Rubus xanthoneurus	trnK-UUU	1715	4201	2487
	trnG-UCC	9131	9849	719
	trnL-UAA	48999	49483	485
	trnV-UAC	53065	53661	597
	trnI-GAU	103906	104857	952
	trnA-UGC	104996	105804	809
	trnA-UGC	136396	137204	809
	trnI-GAU	137343	138294	952
