# Supplementary material for: Comparative genomics on chloroplasts of Chinese Rubus: genetic structure and phylogenetic relationships with other species of Rosaceae
Source: Front Plant Sci. 2026 Mar 20;17:1765373. doi: 10.3389/fpls.2026.1765373 (PMC13047156; doi:10.3389/fpls.2026.1765373)
Supplement: Supplementary file 1 [file DataSheet1.zip › 附表20260216/Table S3 Pi .xlsx]

## Sheet: Coding region
Table S3 Pi values in the 48 Rubus plastomes
Gene region	Pi values
infA	0.01679
ycf1	0.0121
matK	0.01138
rbcL	0.00855
ndhF	0.0084
rpl20	0.00771
ndhI	0.00723
rpl32	0.00706
ndhD	0.00695
rpoA	0.00653
rps19	0.00646
rps16	0.00632
rps3	0.00607
rpoC2	0.00604
rpl14	0.00601
ycf4	0.00549
accD	0.00535
rpl33	0.00516
ndhH	0.00515
rps8	0.00511
ccsA	0.00506
rps18	0.005
ndhA	0.00485
ndhK	0.00478
rpl36	0.00467
rpl22	0.0046
rps4	0.00459
ndhJ	0.00442
petA	0.00426
psbK	0.00417
cemA	0.00411
atpF	0.00406
clpP	0.00403
psbB	0.00399
ndhG	0.00396
rpl16	0.00393
rps15	0.00376
atpA	0.00375
ndhC	0.00349
rpoB	0.00347
ndhE	0.00344
atpE	0.00325
atpB	0.00322
psaC	0.00318
psaA	0.00316
rps11	0.00304
petB	0.00284
psbA	0.00263
psbC	0.0025
psbT	0.0024
atpI	0.00237
psbD	0.00224
psbE	0.00216
psbH	0.0021
atpH	0.00207
psaB	0.00206
rps2	0.00194
psbI	0.00183
psaI	0.00181
rps7	0.00181
petD	0.00166
rps14	0.00149
psbL	0.00142
petL	0.0013
trnD-GUC	0.0011
ycf2	0.001
trnY-GUA	0.00099
ycf3	0.00082
psbM	0.00079
rpl2	0.00076
petG	0.00073
rpl23	0.00073
psbF	0.00069
psbZ	0.00066
psaJ	0.00062
trnG-GCC	0.00057
trnF-GAA	0.00057
trnL-UAG	0.00052
trnS-GCU	0.00048
petN	0.00046
psbJ	0.00034
rps12	0.00033
ndhB	0.00022
trnH-GUG	0
trnK-UUU	0
trnQ-UUG	0
trnR-UCU	0
trnC-GCA	0
trnE-UUC	0
trnT-GGU	0
trnS-UGA	0
trnfM-CAU	0
trnT-UGU	0
trnL-UAA	0
trnV-UAC	0
trnW-CCA	0
trnP-UGG	0
trnL-CAA	0
trnV-GAC	0
trnI-GAU	0
trnA-UGC	0
trnR-ACG	0
trnN-GUU	0

## Sheet: Intergenic region
Table S3 Pi values in the 48 Rubus plastomes
Intergenic region	Pi values
rpl2_2-trnH-GUG	0.05623
trnH-GUG-psbA	0.04951
atpA-atpF	0.04324
rps19-rpl2_2	0.04111
accD-psaI	0.03994
petA-psbJ	0.03178
rpl22-rps19	0.03088
trnL-UAG-ccsA	0.02796
ndhI-ndhA_2	0.0266
rps15-ycf1	0.02589
ccsA-ndhD	0.02574
trnG-GCC-trnfM-CAU	0.02487
rps16_1-trnQ-UUG	0.02424
rpl16_1-rps3	0.02348
psbC-trnS-UGA	0.02252
trnR-UCU-atpA	0.02249
petN-psbM	0.02244
rpl32-trnL-UAG	0.02223
trnK-UUU_1-rps16_2	0.02185
ndhE-ndhG	0.02135
ndhC-trnV-UAC_2	0.02085
rps8-rpl14	0.02041
rps2-rpoC2	0.01845
trnT-UGU-trnL-UAA_1	0.01845
rps3-rpl22	0.01825
ndhF-rpl32	0.01784
cemA-petA	0.01782
infA-rps8	0.01721
psbI-trnS-GCU	0.01643
psbK-psbI	0.01622
ndhG-ndhI	0.01618
rpl33-rps18	0.01565
rpl16_2-rpl16_1	0.01564
trnL-UAA_2-trnF-GAA	0.01536
rbcL-accD	0.01501
petL-petG	0.01457
petG-trnW-CCA	0.01453
petD_2-rpoA	0.0145
rpoB-trnC-GCA	0.01446
ycf4-cemA	0.01439
trnS-GCU-trnR-UCU	0.01413
trnF-GAA-ndhJ	0.01356
atpF-atpH	0.01354
psaI-ycf4	0.0133
trnT-GGU-psbD	0.01325
trnW-CCA-trnP-UGG	0.01323
rps14-psaB	0.01298
trnC-GCA-petN	0.01269
psbM-trnD-GUC	0.01269
rps11-rpl36	0.01239
trnQ-UUG-psbK	0.01202
psbA-trnK-UUU_2	0.012
trnD-GUC-trnY-GUA	0.012
psbE-petL	0.01184
atpI-rps2	0.01137
psaJ-rpl33	0.01124
trnK-UUU_2-matK	0.01118
rps12_1-clpP_3	0.01112
rps16_2-rps16_1	0.01102
ndhA_2-ndhA_1	0.01096
trnE-UUC-trnT-GGU	0.01094
ndhH-rps15	0.01093
rpoA-rps11	0.01077
matK-trnK-UUU_1	0.01066
trnP-UGG-psaJ	0.01065
ndhK-ndhC	0.01011
clpP_1-psbB	0.0101
rpl20-rps12_1	0.00987
clpP_2-clpP_1	0.00922
rps4-trnT-UGU	0.0092
psbZ-trnG-GCC	0.00916
rpl36-infA	0.00902
trnL-UAA_1-trnL-UAA_2	0.00894
psbJ-psbL	0.00877
rps18-rpl20	0.00838
psbH-petB_1	0.00837
psaC-ndhE	0.00835
ndhJ-ndhK	0.00811
psbB-psbT	0.00783
clpP_3-clpP_2	0.00769
rpl14-rpl16_2	0.00692
trnS-UGA-psbZ	0.00677
psaA-ycf3_3	0.00674
petB_1-petB_2	0.00673
petD_1-petD_2	0.00661
ycf3_3-ycf3_2	0.00646
petB_2-petD_1	0.00622
trnfM-CAU-rps14	0.0062
atpB-rbcL	0.00535
trnV-UAC_1-atpE	0.00522
ycf3_2-ycf3_1	0.00472
trnV-UAC_2-trnV-UAC_1	0.00469
atpH-atpI	0.00436
trnL-CAA-ndhB_2	0.00397
ndhB_1-rps7	0.00396
trnR-ACG-trnN-GUU	0.00395
ndhD-psaC	0.0039
atpE-atpB	0.00379
rps7-rps12_3	0.00314
rps12_2-trnV-GAC	0.0027
trnY-GUA-trnE-UUC	0.00214
psbL-psbF	0.00189
ndhB_2-ndhB_1	0.0014
trnI-GAU_2-trnA-UGC_1	0.0013
trnI-GAU_1-trnI-GAU_2	0.00064
trnN-GUU-ycf1	0.00049
rpl2_2-rpl2_1	0.00043
trnA-UGC_1-trnA-UGC_2	0.00036
rps12_3-rps12_2	0.00016
psaB-psaA	0
psbF-psbE	0
rpl2_1-rpl23	0
ndhA_1-ndhH	0
