# Supplementary material for: Comparative genomics on chloroplasts of Chinese Rubus: genetic structure and phylogenetic relationships with other species of Rosaceae
Source: Front Plant Sci. 2026 Mar 20;17:1765373. doi: 10.3389/fpls.2026.1765373 (PMC13047156; doi:10.3389/fpls.2026.1765373)
Supplement: Supplementary file 1 [file DataSheet1.zip › 附表20260216/Table S4 SSR .xlsx]

## Sheet: Sheet1
Table S4 Simple sequence repeats (SSRs) distribution in the the 48 Rubus plastomes
Species	type	length	start	end	loc	loc_type
Rubus chamaemorus	A	11	170	180	trnH-GUG-psbA	IGS
Rubus chamaemorus	T	11	2197	2207	matK	Gene
Rubus chamaemorus	A	16	4295	4310	trnK-UUU_1-rps16_2	IGS
Rubus chamaemorus	AG	5	6791	6800	rps16_1-trnQ-UUG	IGS
Rubus chamaemorus	A	10	7922	7931	psbK-psbI	IGS
Rubus chamaemorus	A	12	8700	8711	trnS-GCU-trnR-UCU	IGS
Rubus chamaemorus	TTA	4	10375	10386	trnR-UCU-atpA	IGS
Rubus chamaemorus	T	10	12250	12259	atpA-atpF	IGS
Rubus chamaemorus	T	13	14159	14171	atpH-atpI	IGS
Rubus chamaemorus	T	10	16033	16042	rps2-rpoC2	IGS
Rubus chamaemorus	T	11	18260	18270	rpoC2	Gene
Rubus chamaemorus	TA	5	19629	19638	rpoC2	Gene
Rubus chamaemorus	T	11	22715	22725	rpoC2-rpoB	IGS
Rubus chamaemorus	T	10	25977	25986	rpoB	Gene
Rubus chamaemorus	T	10	27162	27171	rpoB-trnC-GCA	IGS
Rubus chamaemorus	TA	5	29473	29482	petN-psbM	IGS
Rubus chamaemorus	T	10	30137	30146	psbM-trnD-GUC	IGS
Rubus chamaemorus	A	11	30771	30781	psbM-trnD-GUC	IGS
Rubus chamaemorus	T	17	32619	32635	trnT-GGU-psbD	IGS
Rubus chamaemorus	TA	7	36513	36526	trnS-UGA-psbZ	IGS
Rubus chamaemorus	AT	5	37226	37235	psbZ-trnG-GCC	IGS
Rubus chamaemorus	A	10	45209	45218	ycf3_2-ycf3_1	Intron
Rubus chamaemorus	A	12	48585	48596	trnT-UGU-trnL-UAA_1	IGS
Rubus chamaemorus	AT	5	48665	48674	trnT-UGU-trnL-UAA_1	IGS
Rubus chamaemorus	A	10	50578	50587	trnF-GAA-ndhJ	IGS
Rubus chamaemorus	T	14	51992	52005	ndhK-ndhC	IGS
Rubus chamaemorus	T	10	55904	55913	atpB	Gene
Rubus chamaemorus	AAAT	3	56003	56014	atpB-rbcL	IGS
Rubus chamaemorus	TGTAA	3	58464	58478	rbcL-accD	IGS
Rubus chamaemorus	TAAT	3	58476	58487	rbcL-accD	IGS
Rubus chamaemorus	T	19	60957	60975	psaI-ycf4	IGS
Rubus chamaemorus	T	11	62072	62082	ycf4-cemA	IGS
Rubus chamaemorus	TC	5	62425	62434	cemA	Gene
Rubus chamaemorus	G	13	64549	64561	petA-psbJ	IGS
Rubus chamaemorus	TA	7	64891	64904	petA-psbJ	IGS
Rubus chamaemorus	A	11	66727	66737	psbE-petL	IGS
Rubus chamaemorus	T	10	68598	68607	psaJ-rpl33	IGS
Rubus chamaemorus	T	12	68951	68962	psaJ-rpl33	IGS
Rubus chamaemorus	T	10	69793	69802	rps18-rpl20	IGS
Rubus chamaemorus	A	12	69843	69854	rps18-rpl20	IGS
Rubus chamaemorus	GAA	4	69860	69871	rps18-rpl20	IGS
Rubus chamaemorus	T	11	71015	71025	rpl20-rps12_1	IGS
Rubus chamaemorus	T	11	72011	72021	clpP_3-clpP_2	Intron
Rubus chamaemorus	T	10	72734	72743	clpP_2-clpP_1	Intron
Rubus chamaemorus	A	14	76935	76948	petB_1-petB_2	Intron
Rubus chamaemorus	A	11	79324	79334	petD_2-rpoA	IGS
Rubus chamaemorus	A	11	79485	79495	petD_2-rpoA	IGS
Rubus chamaemorus	A	15	79497	79511	petD_2-rpoA	IGS
Rubus chamaemorus	T	13	82724	82736	rpl14-rpl16_2	IGS
Rubus chamaemorus	A	10	82763	82772	rpl14-rpl16_2	IGS
Rubus chamaemorus	A	11	83549	83559	rpl16_2-rpl16_1	Intron
Rubus chamaemorus	T	10	84256	84265	rpl16_1-rps3	IGS
Rubus chamaemorus	T	12	85007	85018	rps3-rpl22	IGS
Rubus chamaemorus	A	10	114280	114289	ndhF-rpl32	IGS
Rubus chamaemorus	T	10	114974	114983	ndhF-rpl32	IGS
Rubus chamaemorus	ATTT	3	115531	115542	rpl32-trnL-UAG	IGS
Rubus chamaemorus	ATA	4	115624	115635	rpl32-trnL-UAG	IGS
Rubus chamaemorus	AATA	3	116088	116099	rpl32-trnL-UAG	IGS
Rubus chamaemorus	A	15	116651	116665	ccsA	Gene
Rubus chamaemorus	AT	6	121730	121741	ndhI-ndhA_2	IGS
Rubus chamaemorus	ATTA	3	122568	122579	ndhA_2-ndhA_1	Intron
Rubus chamaemorus	ATTA	3	122591	122602	ndhA_2-ndhA_1	Intron
Rubus chamaemorus	A	13	122634	122646	ndhA_2-ndhA_1	Intron
Rubus chamaemorus	A	10	122773	122782	ndhA_2-ndhA_1	Intron
Rubus chamaemorus	TA	5	122817	122826	ndhA_2-ndhA_1	Intron
Rubus chamaemorus	T	13	122890	122902	ndhA_2-ndhA_1	Intron
Rubus chamaemorus	T	10	126311	126320	ycf1	Gene
Rubus chamaemorus	T	12	129980	129991	ycf1	Gene
Rubus gongshanensis	type	length	start	end	loc	loc_type
Rubus gongshanensis	A	13	199	211	trnH-GUG-psbA	IGS
Rubus gongshanensis	T	11	2222	2232	matK	Gene
Rubus gongshanensis	A	15	4325	4339	trnK-UUU_1-rps16_2	IGS
Rubus gongshanensis	T	10	5657	5666	rps16_2-rps16_1	Intron
Rubus gongshanensis	T	11	6512	6522	rps16_1-trnQ-UUG	IGS
Rubus gongshanensis	A	11	7942	7952	psbK-psbI	IGS
Rubus gongshanensis	A	10	8700	8709	trnS-GCU-trnR-UCU	IGS
Rubus gongshanensis	T	16	12268	12283	atpA-atpF	IGS
Rubus gongshanensis	T	10	14186	14195	atpH-atpI	IGS
Rubus gongshanensis	T	12	16057	16068	rps2-rpoC2	IGS
Rubus gongshanensis	T	11	18274	18284	rpoC2	Gene
Rubus gongshanensis	TA	5	19643	19652	rpoC2	Gene
Rubus gongshanensis	T	10	25985	25994	rpoB	Gene
Rubus gongshanensis	TA	5	29515	29524	petN-psbM	IGS
Rubus gongshanensis	T	10	30181	30190	psbM-trnD-GUC	IGS
Rubus gongshanensis	T	12	32643	32654	trnT-GGU-psbD	IGS
Rubus gongshanensis	T	10	32858	32867	trnT-GGU-psbD	IGS
Rubus gongshanensis	TA	5	36508	36517	trnS-UGA-psbZ	IGS
Rubus gongshanensis	AT	5	37233	37242	psbZ-trnG-GCC	IGS
Rubus gongshanensis	A	10	45240	45249	ycf3_2-ycf3_1	Intron
Rubus gongshanensis	TA	5	47421	47430	rps4-trnT-UGU	IGS
Rubus gongshanensis	TAAT	3	48322	48333	trnT-UGU-trnL-UAA_1	IGS
Rubus gongshanensis	A	12	48649	48660	trnT-UGU-trnL-UAA_1	IGS
Rubus gongshanensis	AT	5	48729	48738	trnT-UGU-trnL-UAA_1	IGS
Rubus gongshanensis	A	10	50636	50645	trnF-GAA-ndhJ	IGS
Rubus gongshanensis	T	11	52050	52060	ndhK-ndhC	IGS
Rubus gongshanensis	T	10	55992	56001	atpB	Gene
Rubus gongshanensis	AAAT	3	56091	56102	atpB-rbcL	IGS
Rubus gongshanensis	T	11	62101	62111	ycf4-cemA	IGS
Rubus gongshanensis	TC	5	62454	62463	cemA	Gene
Rubus gongshanensis	G	10	64588	64597	petA-psbJ	IGS
Rubus gongshanensis	A	14	66755	66768	psbE-petL	IGS
Rubus gongshanensis	T	10	68660	68669	psaJ-rpl33	IGS
Rubus gongshanensis	T	10	68974	68983	psaJ-rpl33	IGS
Rubus gongshanensis	T	10	69799	69808	rps18-rpl20	IGS
Rubus gongshanensis	A	13	69844	69856	rps18-rpl20	IGS
Rubus gongshanensis	GAA	4	69862	69873	rps18-rpl20	IGS
Rubus gongshanensis	T	10	71017	71026	rpl20-rps12_1	IGS
Rubus gongshanensis	T	13	72013	72025	clpP_3-clpP_2	Intron
Rubus gongshanensis	A	10	72824	72833	clpP_2-clpP_1	Intron
Rubus gongshanensis	T	10	73038	73047	clpP_2-clpP_1	Intron
Rubus gongshanensis	A	15	79505	79519	petD_2-rpoA	IGS
Rubus gongshanensis	T	11	82214	82224	rps8-rpl14	IGS
Rubus gongshanensis	A	10	83544	83553	rpl16_2-rpl16_1	Intron
Rubus gongshanensis	A	11	83618	83628	rpl16_2-rpl16_1	Intron
Rubus gongshanensis	T	10	84253	84262	rpl16_1-rps3	IGS
Rubus gongshanensis	T	12	85004	85015	rps3-rpl22	IGS
Rubus gongshanensis	TTTA	3	109876	109887	trnR-ACG-trnN-GUU	IGS
Rubus gongshanensis	T	10	111698	111707	ycf1	Gene
Rubus gongshanensis	TTTA	4	115328	115343	rpl32-trnL-UAG	IGS
Rubus gongshanensis	AAT	4	115408	115419	rpl32-trnL-UAG	IGS
Rubus gongshanensis	AATA	3	115891	115902	rpl32-trnL-UAG	IGS
Rubus gongshanensis	A	10	122546	122555	ndhA_2-ndhA_1	Intron
Rubus gongshanensis	T	11	122669	122679	ndhA_2-ndhA_1	Intron
Rubus gongshanensis	AGAA	3	123337	123348	ndhA_2-ndhA_1	Intron
Rubus gongshanensis	T	10	126039	126048	ycf1	Gene
Rubus gongshanensis	T	12	129702	129713	ycf1	Gene
Rubus gongshanensis	AATA	3	132344	132355	trnN-GUU-trnR-ACG	IGS
Rubus ellipticus	type	length	start	end	loc	loc_type
Rubus ellipticus	A	13	204	216	trnH-GUG-psbA	IGS
Rubus ellipticus	ATAG	3	1494	1505	psbA-trnK-UUU_2	IGS
Rubus ellipticus	T	11	2250	2260	matK	Gene
Rubus ellipticus	TTTA	3	4528	4539	trnK-UUU_1-rps16_2	IGS
Rubus ellipticus	A	10	4791	4800	trnK-UUU_1-rps16_2	IGS
Rubus ellipticus	T	14	4919	4932	trnK-UUU_1-rps16_2	IGS
Rubus ellipticus	A	10	6135	6144	rps16_2-rps16_1	Intron
Rubus ellipticus	AG	5	6833	6842	rps16_1-trnQ-UUG	IGS
Rubus ellipticus	T	12	8617	8628	trnS-GCU-trnR-UCU	IGS
Rubus ellipticus	A	11	8749	8759	trnS-GCU-trnR-UCU	IGS
Rubus ellipticus	T	13	14035	14047	atpH-atpI	IGS
Rubus ellipticus	T	14	15901	15914	rps2-rpoC2	IGS
Rubus ellipticus	T	11	18126	18136	rpoC2	Gene
Rubus ellipticus	TA	5	19489	19498	rpoC2	Gene
Rubus ellipticus	T	10	25810	25819	rpoB	Gene
Rubus ellipticus	TA	5	29277	29286	petN-psbM	IGS
Rubus ellipticus	T	14	32590	32603	trnT-GGU-psbD	IGS
Rubus ellipticus	A	13	35963	35975	psbC-trnS-UGA	IGS
Rubus ellipticus	TA	5	36238	36247	trnS-UGA-psbZ	IGS
Rubus ellipticus	AT	5	36976	36985	psbZ-trnG-GCC	IGS
Rubus ellipticus	A	10	45001	45010	ycf3_2-ycf3_1	Intron
Rubus ellipticus	T	10	45178	45187	ycf3_1-trnS-GGA	IGS
Rubus ellipticus	TA	5	47161	47170	rps4-trnT-UGU	IGS
Rubus ellipticus	A	13	48330	48342	trnT-UGU-trnL-UAA_1	IGS
Rubus ellipticus	AT	5	48411	48420	trnT-UGU-trnL-UAA_1	IGS
Rubus ellipticus	T	10	55599	55608	atpB	Gene
Rubus ellipticus	AAAT	3	55698	55709	atpB-rbcL	IGS
Rubus ellipticus	T	10	56069	56078	atpB-rbcL	IGS
Rubus ellipticus	T	11	60602	60612	psaI-ycf4	IGS
Rubus ellipticus	T	10	61696	61705	ycf4-cemA	IGS
Rubus ellipticus	TC	5	62053	62062	cemA	Gene
Rubus ellipticus	T	10	63968	63977	petA-psbJ	IGS
Rubus ellipticus	TA	5	65904	65913	psbE-petL	IGS
Rubus ellipticus	A	10	69344	69353	rps18-rpl20	IGS
Rubus ellipticus	GAA	4	69359	69370	rps18-rpl20	IGS
Rubus ellipticus	T	10	70514	70523	rpl20-rps12_1	IGS
Rubus ellipticus	T	13	71504	71516	clpP_3-clpP_2	Intron
Rubus ellipticus	A	10	76438	76447	petB_1-petB_2	Intron
Rubus ellipticus	T	13	81681	81693	rps8-rpl14	IGS
Rubus ellipticus	A	10	83012	83021	rpl16_2-rpl16_1	Intron
Rubus ellipticus	A	11	83086	83096	rpl16_2-rpl16_1	Intron
Rubus ellipticus	A	10	83636	83645	rpl16_2-rpl16_1	Intron
Rubus ellipticus	T	10	84476	84485	rps3-rpl22	IGS
Rubus ellipticus	T	10	100012	100021	rps12_2-trnV-GAC	IGS
Rubus ellipticus	T	10	100926	100935	rps12_2-trnV-GAC	IGS
Rubus ellipticus	TTTA	3	109333	109344	trnR-ACG-trnN-GUU	IGS
Rubus ellipticus	TAA	4	113510	113521	ndhF-rpl32	IGS
Rubus ellipticus	TTTA	3	114739	114750	rpl32-trnL-UAG	IGS
Rubus ellipticus	AATA	3	115263	115274	rpl32-trnL-UAG	IGS
Rubus ellipticus	TA	5	116584	116593	ccsA-ndhD	IGS
Rubus ellipticus	T	10	120065	120074	ndhG-ndhI	IGS
Rubus ellipticus	AT	6	120903	120914	ndhI-ndhA_2	IGS
Rubus ellipticus	A	10	121779	121788	ndhA_2-ndhA_1	Intron
Rubus ellipticus	T	12	122022	122033	ndhA_2-ndhA_1	Intron
Rubus ellipticus	A	11	122634	122644	ndhA_2-ndhA_1	Intron
Rubus ellipticus	AGAA	3	122686	122697	ndhA_2-ndhA_1	Intron
Rubus ellipticus	T	10	125403	125412	ycf1	Gene
Rubus ellipticus	T	12	129072	129083	ycf1	Gene
Rubus ellipticus	AATA	3	131714	131725	trnN-GUU-trnR-ACG	IGS
Rubus ellipticus	A	10	140125	140134	trnV-GAC-rps12_2	IGS
Rubus ellipticus	A	10	141039	141048	trnV-GAC-rps12_2	IGS
Rubus wallichianus	type	length	start	end	loc	loc_type
Rubus wallichianus	A	10	204	213	trnH-GUG-psbA	IGS
Rubus wallichianus	T	11	2243	2253	matK	Gene
Rubus wallichianus	TTTA	3	4514	4525	trnK-UUU_1-rps16_2	IGS
Rubus wallichianus	T	14	4904	4917	trnK-UUU_1-rps16_2	IGS
Rubus wallichianus	AG	5	6817	6826	rps16_1-trnQ-UUG	IGS
Rubus wallichianus	T	11	8571	8581	trnS-GCU-trnR-UCU	IGS
Rubus wallichianus	A	11	8702	8712	trnS-GCU-trnR-UCU	IGS
Rubus wallichianus	C	10	13972	13981	atpH-atpI	IGS
Rubus wallichianus	T	12	13982	13993	atpH-atpI	IGS
Rubus wallichianus	T	11	15847	15857	rps2-rpoC2	IGS
Rubus wallichianus	T	11	18075	18085	rpoC2	Gene
Rubus wallichianus	TA	5	19438	19447	rpoC2	Gene
Rubus wallichianus	T	10	25759	25768	rpoB	Gene
Rubus wallichianus	TA	5	29226	29235	petN-psbM	IGS
Rubus wallichianus	T	15	32539	32553	trnT-GGU-psbD	IGS
Rubus wallichianus	A	13	35908	35920	psbC-trnS-UGA	IGS
Rubus wallichianus	TA	5	36183	36192	trnS-UGA-psbZ	IGS
Rubus wallichianus	AT	5	36921	36930	psbZ-trnG-GCC	IGS
Rubus wallichianus	A	10	44927	44936	ycf3_2-ycf3_1	Intron
Rubus wallichianus	T	10	45104	45113	ycf3_1-trnS-GGA	IGS
Rubus wallichianus	TA	5	47088	47097	rps4-trnT-UGU	IGS
Rubus wallichianus	A	13	48257	48269	trnT-UGU-trnL-UAA_1	IGS
Rubus wallichianus	AT	5	48338	48347	trnT-UGU-trnL-UAA_1	IGS
Rubus wallichianus	T	10	55511	55520	atpB	Gene
Rubus wallichianus	AAAT	3	55610	55621	atpB-rbcL	IGS
Rubus wallichianus	T	10	55981	55990	atpB-rbcL	IGS
Rubus wallichianus	T	12	60514	60525	psaI-ycf4	IGS
Rubus wallichianus	T	11	61610	61620	ycf4-cemA	IGS
Rubus wallichianus	TC	5	61968	61977	cemA	Gene
Rubus wallichianus	G	10	64107	64116	petA-psbJ	IGS
Rubus wallichianus	T	10	64621	64630	petA-psbJ	IGS
Rubus wallichianus	TA	5	65817	65826	psbE-petL	IGS
Rubus wallichianus	TATT	3	68332	68343	psaJ-rpl33	IGS
Rubus wallichianus	A	10	69258	69267	rps18-rpl20	IGS
Rubus wallichianus	GAA	4	69273	69284	rps18-rpl20	IGS
Rubus wallichianus	T	13	71417	71429	clpP_3-clpP_2	Intron
Rubus wallichianus	T	10	72453	72462	clpP_2-clpP_1	Intron
Rubus wallichianus	A	10	76352	76361	petB_1-petB_2	Intron
Rubus wallichianus	T	12	81602	81613	rps8-rpl14	IGS
Rubus wallichianus	T	10	82098	82107	rpl14-rpl16_2	IGS
Rubus wallichianus	T	10	82795	82804	rpl16_2-rpl16_1	Intron
Rubus wallichianus	A	10	82934	82943	rpl16_2-rpl16_1	Intron
Rubus wallichianus	A	10	83008	83017	rpl16_2-rpl16_1	Intron
Rubus wallichianus	A	10	83557	83566	rpl16_2-rpl16_1	Intron
Rubus wallichianus	T	10	84397	84406	rps3-rpl22	IGS
Rubus wallichianus	T	10	99934	99943	rps12_2-trnV-GAC	IGS
Rubus wallichianus	T	10	100848	100857	rps12_2-trnV-GAC	IGS
Rubus wallichianus	TTTA	3	109255	109266	trnR-ACG-trnN-GUU	IGS
Rubus wallichianus	T	11	111077	111087	ycf1	Gene
Rubus wallichianus	TAA	4	113433	113444	ndhF-rpl32	IGS
Rubus wallichianus	T	10	114658	114667	rpl32-trnL-UAG	IGS
Rubus wallichianus	AATA	3	115147	115158	rpl32-trnL-UAG	IGS
Rubus wallichianus	TA	5	116468	116477	ccsA-ndhD	IGS
Rubus wallichianus	T	10	119949	119958	ndhG-ndhI	IGS
Rubus wallichianus	AT	6	120787	120798	ndhI-ndhA_2	IGS
Rubus wallichianus	A	10	121663	121672	ndhA_2-ndhA_1	Intron
Rubus wallichianus	T	12	121906	121917	ndhA_2-ndhA_1	Intron
Rubus wallichianus	A	11	122518	122528	ndhA_2-ndhA_1	Intron
Rubus wallichianus	AGAA	3	122570	122581	ndhA_2-ndhA_1	Intron
Rubus wallichianus	T	10	125272	125281	ycf1	Gene
Rubus wallichianus	T	12	128941	128952	ycf1	Gene
Rubus wallichianus	AATA	3	131583	131594	trnN-GUU-trnR-ACG	IGS
Rubus wallichianus	A	10	139994	140003	trnV-GAC-rps12_2	IGS
Rubus wallichianus	A	10	140908	140917	trnV-GAC-rps12_2	IGS
Rubus ellipticus var. obcordatus	type	length	start	end	loc	loc_type
Rubus ellipticus var. obcordatus	A	12	204	215	trnH-GUG-psbA	IGS
Rubus ellipticus var. obcordatus	ATAG	3	1493	1504	psbA-trnK-UUU_2	IGS
Rubus ellipticus var. obcordatus	T	11	2249	2259	matK	Gene
Rubus ellipticus var. obcordatus	TTTA	3	4527	4538	trnK-UUU_1-rps16_2	IGS
Rubus ellipticus var. obcordatus	A	10	4790	4799	trnK-UUU_1-rps16_2	IGS
Rubus ellipticus var. obcordatus	T	14	4918	4931	trnK-UUU_1-rps16_2	IGS
Rubus ellipticus var. obcordatus	A	10	6134	6143	rps16_2-rps16_1	Intron
Rubus ellipticus var. obcordatus	AG	5	6832	6841	rps16_1-trnQ-UUG	IGS
Rubus ellipticus var. obcordatus	T	12	8621	8632	trnS-GCU-trnR-UCU	IGS
Rubus ellipticus var. obcordatus	A	11	8753	8763	trnS-GCU-trnR-UCU	IGS
Rubus ellipticus var. obcordatus	T	13	14038	14050	atpH-atpI	IGS
Rubus ellipticus var. obcordatus	T	13	15904	15916	rps2-rpoC2	IGS
Rubus ellipticus var. obcordatus	T	11	18128	18138	rpoC2	Gene
Rubus ellipticus var. obcordatus	TA	5	19491	19500	rpoC2	Gene
Rubus ellipticus var. obcordatus	T	10	25812	25821	rpoB	Gene
Rubus ellipticus var. obcordatus	TA	5	29279	29288	petN-psbM	IGS
Rubus ellipticus var. obcordatus	T	14	32592	32605	trnT-GGU-psbD	IGS
Rubus ellipticus var. obcordatus	A	13	35965	35977	psbC-trnS-UGA	IGS
Rubus ellipticus var. obcordatus	TA	5	36240	36249	trnS-UGA-psbZ	IGS
Rubus ellipticus var. obcordatus	AT	5	36978	36987	psbZ-trnG-GCC	IGS
Rubus ellipticus var. obcordatus	A	10	45003	45012	ycf3_2-ycf3_1	Intron
Rubus ellipticus var. obcordatus	T	10	45180	45189	ycf3_1-trnS-GGA	IGS
Rubus ellipticus var. obcordatus	TA	5	47163	47172	rps4-trnT-UGU	IGS
Rubus ellipticus var. obcordatus	A	13	48332	48344	trnT-UGU-trnL-UAA_1	IGS
Rubus ellipticus var. obcordatus	AT	5	48413	48422	trnT-UGU-trnL-UAA_1	IGS
Rubus ellipticus var. obcordatus	T	10	55601	55610	atpB	Gene
Rubus ellipticus var. obcordatus	AAAT	3	55700	55711	atpB-rbcL	IGS
Rubus ellipticus var. obcordatus	T	10	56071	56080	atpB-rbcL	IGS
Rubus ellipticus var. obcordatus	T	11	60604	60614	psaI-ycf4	IGS
Rubus ellipticus var. obcordatus	T	10	61698	61707	ycf4-cemA	IGS
Rubus ellipticus var. obcordatus	TC	5	62055	62064	cemA	Gene
Rubus ellipticus var. obcordatus	T	10	63970	63979	petA-psbJ	IGS
Rubus ellipticus var. obcordatus	TA	5	65906	65915	psbE-petL	IGS
Rubus ellipticus var. obcordatus	A	10	69346	69355	rps18-rpl20	IGS
Rubus ellipticus var. obcordatus	GAA	4	69361	69372	rps18-rpl20	IGS
Rubus ellipticus var. obcordatus	T	10	70516	70525	rpl20-rps12_1	IGS
Rubus ellipticus var. obcordatus	T	13	71506	71518	clpP_3-clpP_2	Intron
Rubus ellipticus var. obcordatus	A	10	76441	76450	petB_1-petB_2	Intron
Rubus ellipticus var. obcordatus	T	13	81684	81696	rps8-rpl14	IGS
Rubus ellipticus var. obcordatus	T	10	82877	82886	rpl16_2-rpl16_1	Intron
Rubus ellipticus var. obcordatus	A	10	83016	83025	rpl16_2-rpl16_1	Intron
Rubus ellipticus var. obcordatus	A	11	83090	83100	rpl16_2-rpl16_1	Intron
Rubus ellipticus var. obcordatus	A	10	83640	83649	rpl16_2-rpl16_1	Intron
Rubus ellipticus var. obcordatus	T	10	84480	84489	rps3-rpl22	IGS
Rubus ellipticus var. obcordatus	T	10	100016	100025	rps12_2-trnV-GAC	IGS
Rubus ellipticus var. obcordatus	T	10	100930	100939	rps12_2-trnV-GAC	IGS
Rubus ellipticus var. obcordatus	TTTA	3	109337	109348	trnR-ACG-trnN-GUU	IGS
Rubus ellipticus var. obcordatus	TAA	4	113513	113524	ndhF-rpl32	IGS
Rubus ellipticus var. obcordatus	TTTA	3	114742	114753	rpl32-trnL-UAG	IGS
Rubus ellipticus var. obcordatus	AATA	3	115266	115277	rpl32-trnL-UAG	IGS
Rubus ellipticus var. obcordatus	TA	5	116587	116596	ccsA-ndhD	IGS
Rubus ellipticus var. obcordatus	T	10	120068	120077	ndhG-ndhI	IGS
Rubus ellipticus var. obcordatus	AT	6	120906	120917	ndhI-ndhA_2	IGS
Rubus ellipticus var. obcordatus	A	10	121782	121791	ndhA_2-ndhA_1	Intron
Rubus ellipticus var. obcordatus	T	12	122025	122036	ndhA_2-ndhA_1	Intron
Rubus ellipticus var. obcordatus	A	11	122637	122647	ndhA_2-ndhA_1	Intron
Rubus ellipticus var. obcordatus	AGAA	3	122689	122700	ndhA_2-ndhA_1	Intron
Rubus ellipticus var. obcordatus	T	10	125391	125400	ycf1	Gene
Rubus ellipticus var. obcordatus	T	12	129060	129071	ycf1	Gene
Rubus ellipticus var. obcordatus	AATA	3	131702	131713	trnN-GUU-trnR-ACG	IGS
Rubus ellipticus var. obcordatus	A	10	140113	140122	trnV-GAC-rps12_2	IGS
Rubus ellipticus var. obcordatus	A	10	141027	141036	trnV-GAC-rps12_2	IGS
Rubus ichangensis	type	length	start	end	loc	loc_type
Rubus ichangensis	A	11	199	209	trnH-GUG-psbA	IGS
Rubus ichangensis	T	11	2220	2230	matK	Gene
Rubus ichangensis	A	13	4322	4334	trnK-UUU_1-rps16_2	IGS
Rubus ichangensis	A	10	4337	4346	trnK-UUU_1-rps16_2	IGS
Rubus ichangensis	T	10	6508	6517	rps16_1-trnQ-UUG	IGS
Rubus ichangensis	AG	5	6796	6805	rps16_1-trnQ-UUG	IGS
Rubus ichangensis	ATA	5	7636	7650	trnQ-UUG-psbK	IGS
Rubus ichangensis	A	14	7943	7956	psbK-psbI	IGS
Rubus ichangensis	A	11	8703	8713	trnS-GCU-trnR-UCU	IGS
Rubus ichangensis	TTA	5	10413	10427	trnR-UCU-atpA	IGS
Rubus ichangensis	T	15	12278	12292	atpA-atpF	IGS
Rubus ichangensis	C	11	14186	14196	atpH-atpI	IGS
Rubus ichangensis	T	11	14197	14207	atpH-atpI	IGS
Rubus ichangensis	T	13	16069	16081	rps2-rpoC2	IGS
Rubus ichangensis	T	11	18287	18297	rpoC2	Gene
Rubus ichangensis	TA	5	19656	19665	rpoC2	Gene
Rubus ichangensis	T	10	25998	26007	rpoB	Gene
Rubus ichangensis	TA	5	29494	29503	petN-psbM	IGS
Rubus ichangensis	T	12	32633	32644	trnT-GGU-psbD	IGS
Rubus ichangensis	T	11	32848	32858	trnT-GGU-psbD	IGS
Rubus ichangensis	TA	5	36498	36507	trnS-UGA-psbZ	IGS
Rubus ichangensis	AT	5	37223	37232	psbZ-trnG-GCC	IGS
Rubus ichangensis	TA	5	47418	47427	rps4-trnT-UGU	IGS
Rubus ichangensis	A	11	47445	47455	rps4-trnT-UGU	IGS
Rubus ichangensis	TAAT	3	48326	48337	trnT-UGU-trnL-UAA_1	IGS
Rubus ichangensis	A	12	48653	48664	trnT-UGU-trnL-UAA_1	IGS
Rubus ichangensis	AT	5	48733	48742	trnT-UGU-trnL-UAA_1	IGS
Rubus ichangensis	A	10	50640	50649	trnF-GAA-ndhJ	IGS
Rubus ichangensis	T	10	52054	52063	ndhK-ndhC	IGS
Rubus ichangensis	T	10	55966	55975	atpB	Gene
Rubus ichangensis	AAAT	3	56065	56076	atpB-rbcL	IGS
Rubus ichangensis	T	10	56438	56447	atpB-rbcL	IGS
Rubus ichangensis	A	10	60754	60763	accD-psaI	IGS
Rubus ichangensis	T	10	60965	60974	psaI-ycf4	IGS
Rubus ichangensis	T	10	62076	62085	ycf4-cemA	IGS
Rubus ichangensis	TC	5	62428	62437	cemA	Gene
Rubus ichangensis	T	10	66433	66442	psbE-petL	IGS
Rubus ichangensis	A	12	66729	66740	psbE-petL	IGS
Rubus ichangensis	T	10	68632	68641	psaJ-rpl33	IGS
Rubus ichangensis	T	10	68946	68955	psaJ-rpl33	IGS
Rubus ichangensis	T	10	69771	69780	rps18-rpl20	IGS
Rubus ichangensis	A	11	69816	69826	rps18-rpl20	IGS
Rubus ichangensis	GAA	4	69832	69843	rps18-rpl20	IGS
Rubus ichangensis	T	11	70988	70998	rpl20-rps12_1	IGS
Rubus ichangensis	T	12	71985	71996	clpP_3-clpP_2	Intron
Rubus ichangensis	T	12	73008	73019	clpP_2-clpP_1	Intron
Rubus ichangensis	A	10	79492	79501	petD_2-rpoA	IGS
Rubus ichangensis	T	11	82196	82206	rps8-rpl14	IGS
Rubus ichangensis	A	10	83519	83528	rpl16_2-rpl16_1	Intron
Rubus ichangensis	A	12	83593	83604	rpl16_2-rpl16_1	Intron
Rubus ichangensis	T	10	84229	84238	rpl16_1-rps3	IGS
Rubus ichangensis	T	12	84980	84991	rps3-rpl22	IGS
Rubus ichangensis	TTTA	3	109858	109869	trnR-ACG-trnN-GUU	IGS
Rubus ichangensis	A	10	111724	111733	ndhF	Gene
Rubus ichangensis	TTTA	3	115292	115303	rpl32-trnL-UAG	IGS
Rubus ichangensis	AAT	4	115368	115379	rpl32-trnL-UAG	IGS
Rubus ichangensis	A	10	115468	115477	rpl32-trnL-UAG	IGS
Rubus ichangensis	AATA	3	115871	115882	rpl32-trnL-UAG	IGS
Rubus ichangensis	A	11	122391	122401	ndhA_2-ndhA_1	Intron
Rubus ichangensis	A	10	122528	122537	ndhA_2-ndhA_1	Intron
Rubus ichangensis	T	14	122651	122664	ndhA_2-ndhA_1	Intron
Rubus ichangensis	A	10	123272	123281	ndhA_2-ndhA_1	Intron
Rubus ichangensis	AGAA	3	123323	123334	ndhA_2-ndhA_1	Intron
Rubus ichangensis	T	10	126046	126055	ycf1	Gene
Rubus ichangensis	T	12	129709	129720	ycf1	Gene
Rubus ichangensis	AATA	3	132351	132362	trnN-GUU-trnR-ACG	IGS
Rubus stipulosus	type	length	start	end	loc	loc_type
Rubus stipulosus	A	11	199	209	trnH-GUG-psbA	IGS
Rubus stipulosus	T	11	2220	2230	matK	Gene
Rubus stipulosus	A	11	4322	4332	trnK-UUU_1-rps16_2	IGS
Rubus stipulosus	C	10	6184	6193	rps16_2-rps16_1	Intron
Rubus stipulosus	T	11	6509	6519	rps16_1-trnQ-UUG	IGS
Rubus stipulosus	AG	5	6798	6807	rps16_1-trnQ-UUG	IGS
Rubus stipulosus	A	10	7939	7948	psbK-psbI	IGS
Rubus stipulosus	A	10	8697	8706	trnS-GCU-trnR-UCU	IGS
Rubus stipulosus	T	16	12265	12280	atpA-atpF	IGS
Rubus stipulosus	T	11	14189	14199	atpH-atpI	IGS
Rubus stipulosus	T	11	16061	16071	rps2-rpoC2	IGS
Rubus stipulosus	T	11	18277	18287	rpoC2	Gene
Rubus stipulosus	TA	5	19646	19655	rpoC2	Gene
Rubus stipulosus	T	10	25988	25997	rpoB	Gene
Rubus stipulosus	T	12	27187	27198	rpoB-trnC-GCA	IGS
Rubus stipulosus	T	11	27353	27363	rpoB-trnC-GCA	IGS
Rubus stipulosus	TA	5	29489	29498	petN-psbM	IGS
Rubus stipulosus	T	10	30155	30164	psbM-trnD-GUC	IGS
Rubus stipulosus	T	12	32617	32628	trnT-GGU-psbD	IGS
Rubus stipulosus	T	11	32832	32842	trnT-GGU-psbD	IGS
Rubus stipulosus	TA	5	36459	36468	trnS-UGA-psbZ	IGS
Rubus stipulosus	AT	5	37184	37193	psbZ-trnG-GCC	IGS
Rubus stipulosus	T	10	44231	44240	ycf3_3-ycf3_2	Intron
Rubus stipulosus	A	10	45192	45201	ycf3_2-ycf3_1	Intron
Rubus stipulosus	TA	5	47373	47382	rps4-trnT-UGU	IGS
Rubus stipulosus	TAAT	3	48281	48292	trnT-UGU-trnL-UAA_1	IGS
Rubus stipulosus	A	12	48608	48619	trnT-UGU-trnL-UAA_1	IGS
Rubus stipulosus	AT	5	48688	48697	trnT-UGU-trnL-UAA_1	IGS
Rubus stipulosus	A	10	50587	50596	trnF-GAA-ndhJ	IGS
Rubus stipulosus	T	11	52001	52011	ndhK-ndhC	IGS
Rubus stipulosus	T	10	55913	55922	atpB	Gene
Rubus stipulosus	AAAT	3	56012	56023	atpB-rbcL	IGS
Rubus stipulosus	T	10	56385	56394	atpB-rbcL	IGS
Rubus stipulosus	T	11	60913	60923	psaI-ycf4	IGS
Rubus stipulosus	T	11	62019	62029	ycf4-cemA	IGS
Rubus stipulosus	TC	5	62372	62381	cemA	Gene
Rubus stipulosus	G	10	64506	64515	petA-psbJ	IGS
Rubus stipulosus	T	10	66377	66386	psbE-petL	IGS
Rubus stipulosus	A	14	66673	66686	psbE-petL	IGS
Rubus stipulosus	A	12	69759	69770	rps18-rpl20	IGS
Rubus stipulosus	GAA	4	69776	69787	rps18-rpl20	IGS
Rubus stipulosus	T	11	70931	70941	rpl20-rps12_1	IGS
Rubus stipulosus	T	15	71928	71942	clpP_3-clpP_2	Intron
Rubus stipulosus	T	10	72953	72962	clpP_2-clpP_1	Intron
Rubus stipulosus	A	12	79430	79441	petD_2-rpoA	IGS
Rubus stipulosus	T	10	82136	82145	rps8-rpl14	IGS
Rubus stipulosus	T	10	83320	83329	rpl16_2-rpl16_1	Intron
Rubus stipulosus	A	11	83459	83469	rpl16_2-rpl16_1	Intron
Rubus stipulosus	A	10	83534	83543	rpl16_2-rpl16_1	Intron
Rubus stipulosus	T	10	84168	84177	rpl16_1-rps3	IGS
Rubus stipulosus	T	12	84919	84930	rps3-rpl22	IGS
Rubus stipulosus	TTTA	3	109779	109790	trnR-ACG-trnN-GUU	IGS
Rubus stipulosus	T	10	111601	111610	ycf1	Gene
Rubus stipulosus	A	10	111651	111660	ndhF	Gene
Rubus stipulosus	T	10	115227	115236	rpl32-trnL-UAG	IGS
Rubus stipulosus	AAT	4	115288	115299	rpl32-trnL-UAG	IGS
Rubus stipulosus	AAT	4	115314	115325	rpl32-trnL-UAG	IGS
Rubus stipulosus	AATA	3	115816	115827	rpl32-trnL-UAG	IGS
Rubus stipulosus	A	11	122336	122346	ndhA_2-ndhA_1	Intron
Rubus stipulosus	A	10	122473	122482	ndhA_2-ndhA_1	Intron
Rubus stipulosus	T	12	122596	122607	ndhA_2-ndhA_1	Intron
Rubus stipulosus	AGAA	3	123265	123276	ndhA_2-ndhA_1	Intron
Rubus stipulosus	T	10	125983	125992	ycf1	Gene
Rubus stipulosus	T	12	129646	129657	ycf1	Gene
Rubus stipulosus	AATA	3	132288	132299	trnN-GUU-trnR-ACG	IGS
Rubus lasiotrichos	type	length	start	end	loc	loc_type
Rubus lasiotrichos	A	14	199	212	trnH-GUG-psbA	IGS
Rubus lasiotrichos	T	11	2223	2233	matK	Gene
Rubus lasiotrichos	A	10	3713	3722	matK-trnK-UUU_1	Intron
Rubus lasiotrichos	A	15	4325	4339	trnK-UUU_1-rps16_2	IGS
Rubus lasiotrichos	A	10	4342	4351	trnK-UUU_1-rps16_2	IGS
Rubus lasiotrichos	C	10	6186	6195	rps16_2-rps16_1	Intron
Rubus lasiotrichos	T	10	6512	6521	rps16_1-trnQ-UUG	IGS
Rubus lasiotrichos	AG	5	6800	6809	rps16_1-trnQ-UUG	IGS
Rubus lasiotrichos	A	12	7941	7952	psbK-psbI	IGS
Rubus lasiotrichos	A	10	8699	8708	trnS-GCU-trnR-UCU	IGS
Rubus lasiotrichos	T	16	12267	12282	atpA-atpF	IGS
Rubus lasiotrichos	C	10	14176	14185	atpH-atpI	IGS
Rubus lasiotrichos	T	10	14186	14195	atpH-atpI	IGS
Rubus lasiotrichos	T	12	16057	16068	rps2-rpoC2	IGS
Rubus lasiotrichos	T	11	18274	18284	rpoC2	Gene
Rubus lasiotrichos	TA	5	19643	19652	rpoC2	Gene
Rubus lasiotrichos	T	10	25985	25994	rpoB	Gene
Rubus lasiotrichos	T	10	27184	27193	rpoB-trnC-GCA	IGS
Rubus lasiotrichos	T	10	27349	27358	rpoB-trnC-GCA	IGS
Rubus lasiotrichos	G	10	29464	29473	petN-psbM	IGS
Rubus lasiotrichos	TA	5	29486	29495	petN-psbM	IGS
Rubus lasiotrichos	T	10	30152	30161	psbM-trnD-GUC	IGS
Rubus lasiotrichos	T	13	32606	32618	trnT-GGU-psbD	IGS
Rubus lasiotrichos	T	10	32822	32831	trnT-GGU-psbD	IGS
Rubus lasiotrichos	TA	5	36472	36481	trnS-UGA-psbZ	IGS
Rubus lasiotrichos	AT	5	37197	37206	psbZ-trnG-GCC	IGS
Rubus lasiotrichos	A	10	45204	45213	ycf3_2-ycf3_1	Intron
Rubus lasiotrichos	TA	5	47394	47403	rps4-trnT-UGU	IGS
Rubus lasiotrichos	TAAT	3	48295	48306	trnT-UGU-trnL-UAA_1	IGS
Rubus lasiotrichos	A	11	48622	48632	trnT-UGU-trnL-UAA_1	IGS
Rubus lasiotrichos	AT	5	48701	48710	trnT-UGU-trnL-UAA_1	IGS
Rubus lasiotrichos	A	10	50607	50616	trnF-GAA-ndhJ	IGS
Rubus lasiotrichos	T	11	52021	52031	ndhK-ndhC	IGS
Rubus lasiotrichos	T	10	55959	55968	atpB	Gene
Rubus lasiotrichos	AAAT	3	56058	56069	atpB-rbcL	IGS
Rubus lasiotrichos	T	10	56431	56440	atpB-rbcL	IGS
Rubus lasiotrichos	T	10	60958	60967	psaI-ycf4	IGS
Rubus lasiotrichos	TC	5	62420	62429	cemA	Gene
Rubus lasiotrichos	G	10	64554	64563	petA-psbJ	IGS
Rubus lasiotrichos	T	10	66426	66435	psbE-petL	IGS
Rubus lasiotrichos	A	13	66722	66734	psbE-petL	IGS
Rubus lasiotrichos	T	10	68939	68948	psaJ-rpl33	IGS
Rubus lasiotrichos	T	10	69764	69773	rps18-rpl20	IGS
Rubus lasiotrichos	A	11	69809	69819	rps18-rpl20	IGS
Rubus lasiotrichos	GAA	4	69825	69836	rps18-rpl20	IGS
Rubus lasiotrichos	T	11	70980	70990	rpl20-rps12_1	IGS
Rubus lasiotrichos	T	12	71977	71988	clpP_3-clpP_2	Intron
Rubus lasiotrichos	T	11	72999	73009	clpP_2-clpP_1	Intron
Rubus lasiotrichos	A	10	79463	79472	petD_2-rpoA	IGS
Rubus lasiotrichos	T	10	82167	82176	rps8-rpl14	IGS
Rubus lasiotrichos	A	10	83489	83498	rpl16_2-rpl16_1	Intron
Rubus lasiotrichos	A	12	83563	83574	rpl16_2-rpl16_1	Intron
Rubus lasiotrichos	T	10	84199	84208	rpl16_1-rps3	IGS
Rubus lasiotrichos	T	12	84950	84961	rps3-rpl22	IGS
Rubus lasiotrichos	TTTA	3	109810	109821	trnR-ACG-trnN-GUU	IGS
Rubus lasiotrichos	A	10	111676	111685	ndhF	Gene
Rubus lasiotrichos	TTTA	3	115244	115255	rpl32-trnL-UAG	IGS
Rubus lasiotrichos	T	10	115260	115269	rpl32-trnL-UAG	IGS
Rubus lasiotrichos	AAT	4	115321	115332	rpl32-trnL-UAG	IGS
Rubus lasiotrichos	AATA	3	115818	115829	rpl32-trnL-UAG	IGS
Rubus lasiotrichos	A	10	122340	122349	ndhA_2-ndhA_1	Intron
Rubus lasiotrichos	A	10	122476	122485	ndhA_2-ndhA_1	Intron
Rubus lasiotrichos	T	12	122599	122610	ndhA_2-ndhA_1	Intron
Rubus lasiotrichos	AGAA	3	123268	123279	ndhA_2-ndhA_1	Intron
Rubus lasiotrichos	T	10	125991	126000	ycf1	Gene
Rubus lasiotrichos	T	12	129654	129665	ycf1	Gene
Rubus lasiotrichos	AATA	3	132296	132307	trnN-GUU-trnR-ACG	IGS
Rubus crataegifolius	type	length	start	end	loc	loc_type
Rubus crataegifolius	A	10	204	213	trnH-GUG-psbA	IGS
Rubus crataegifolius	ATAG	3	1488	1499	psbA-trnK-UUU_2	IGS
Rubus crataegifolius	T	11	2227	2237	matK	Gene
Rubus crataegifolius	T	11	4492	4502	trnK-UUU_1-rps16_2	IGS
Rubus crataegifolius	A	10	6129	6138	rps16_2-rps16_1	Intron
Rubus crataegifolius	C	10	6178	6187	rps16_2-rps16_1	Intron
Rubus crataegifolius	A	10	6188	6197	rps16_2-rps16_1	Intron
Rubus crataegifolius	T	10	6506	6515	rps16_1-trnQ-UUG	IGS
Rubus crataegifolius	AG	5	6832	6841	rps16_1-trnQ-UUG	IGS
Rubus crataegifolius	A	14	8742	8755	trnS-GCU-trnR-UCU	IGS
Rubus crataegifolius	TTA	4	10404	10415	trnR-UCU-atpA	IGS
Rubus crataegifolius	T	11	12293	12303	atpA-atpF	IGS
Rubus crataegifolius	T	10	14010	14019	atpH-atpI	IGS
Rubus crataegifolius	T	11	18109	18119	rpoC2	Gene
Rubus crataegifolius	TA	5	19472	19481	rpoC2	Gene
Rubus crataegifolius	T	10	25819	25828	rpoB	Gene
Rubus crataegifolius	T	11	28348	28358	petN-psbM	IGS
Rubus crataegifolius	TA	6	29267	29278	petN-psbM	IGS
Rubus crataegifolius	AT	5	29296	29305	petN-psbM	IGS
Rubus crataegifolius	T	10	32346	32355	trnT-GGU-psbD	IGS
Rubus crataegifolius	A	10	32824	32833	trnT-GGU-psbD	IGS
Rubus crataegifolius	TA	5	36194	36203	trnS-UGA-psbZ	IGS
Rubus crataegifolius	AAAT	3	43106	43117	psaA-ycf3_3	IGS
Rubus crataegifolius	T	10	43423	43432	ycf3_3-ycf3_2	Intron
Rubus crataegifolius	T	10	44000	44009	ycf3_3-ycf3_2	Intron
Rubus crataegifolius	A	11	44888	44898	ycf3_2-ycf3_1	Intron
Rubus crataegifolius	TA	5	47020	47029	rps4-trnT-UGU	IGS
Rubus crataegifolius	A	16	47285	47300	rps4-trnT-UGU	IGS
Rubus crataegifolius	CATTT	3	47547	47561	trnT-UGU-trnL-UAA_1	IGS
Rubus crataegifolius	T	10	47674	47683	trnT-UGU-trnL-UAA_1	IGS
Rubus crataegifolius	TTA	4	47859	47870	trnT-UGU-trnL-UAA_1	IGS
Rubus crataegifolius	AT	5	48366	48375	trnT-UGU-trnL-UAA_1	IGS
Rubus crataegifolius	AT	5	50283	50292	trnF-GAA-ndhJ	IGS
Rubus crataegifolius	T	11	51686	51696	ndhK-ndhC	IGS
Rubus crataegifolius	TA	5	52533	52542	ndhC-trnV-UAC_2	IGS
Rubus crataegifolius	TA	8	52553	52568	ndhC-trnV-UAC_2	IGS
Rubus crataegifolius	T	10	55539	55548	atpB	Gene
Rubus crataegifolius	AAAT	3	55638	55649	atpB-rbcL	IGS
Rubus crataegifolius	T	12	60569	60580	psaI-ycf4	IGS
Rubus crataegifolius	AT	5	60745	60754	psaI-ycf4	IGS
Rubus crataegifolius	T	10	61660	61669	ycf4-cemA	IGS
Rubus crataegifolius	TC	5	62017	62026	cemA	Gene
Rubus crataegifolius	T	11	63932	63942	petA-psbJ	IGS
Rubus crataegifolius	G	13	64159	64171	petA-psbJ	IGS
Rubus crataegifolius	T	11	64664	64674	petA-psbJ	IGS
Rubus crataegifolius	T	10	68457	68466	psaJ-rpl33	IGS
Rubus crataegifolius	T	10	69280	69289	rps18-rpl20	IGS
Rubus crataegifolius	A	10	69325	69334	rps18-rpl20	IGS
Rubus crataegifolius	GAA	4	69340	69351	rps18-rpl20	IGS
Rubus crataegifolius	T	13	70501	70513	rpl20-rps12_1	IGS
Rubus crataegifolius	T	12	71493	71504	clpP_3-clpP_2	Intron
Rubus crataegifolius	T	12	72514	72525	clpP_2-clpP_1	Intron
Rubus crataegifolius	AAT	4	76420	76431	petB_1-petB_2	Intron
Rubus crataegifolius	A	14	78974	78987	petD_2-rpoA	IGS
Rubus crataegifolius	T	11	81674	81684	rps8-rpl14	IGS
Rubus crataegifolius	T	11	82180	82190	rpl14-rpl16_2	IGS
Rubus crataegifolius	A	10	83021	83030	rpl16_2-rpl16_1	Intron
Rubus crataegifolius	T	10	84493	84502	rps3-rpl22	IGS
Rubus crataegifolius	T	10	100967	100976	rps12_2-trnV-GAC	IGS
Rubus crataegifolius	AGGT	3	107177	107188	rrn23	Gene
Rubus crataegifolius	TTTA	3	109364	109375	trnR-ACG-trnN-GUU	IGS
Rubus crataegifolius	TTAT	3	114732	114743	rpl32-trnL-UAG	IGS
Rubus crataegifolius	CAAT	3	120281	120292	ndhG-ndhI	IGS
Rubus crataegifolius	AT	6	120923	120934	ndhI-ndhA_2	IGS
Rubus crataegifolius	A	11	121799	121809	ndhA_2-ndhA_1	Intron
Rubus crataegifolius	T	15	122047	122061	ndhA_2-ndhA_1	Intron
Rubus crataegifolius	A	11	122672	122682	ndhA_2-ndhA_1	Intron
Rubus crataegifolius	AGAA	3	122724	122735	ndhA_2-ndhA_1	Intron
Rubus crataegifolius	T	10	125435	125444	ycf1	Gene
Rubus crataegifolius	T	11	126498	126508	ycf1	Gene
Rubus crataegifolius	AATA	3	131719	131730	trnN-GUU-trnR-ACG	IGS
Rubus crataegifolius	CTAC	3	133906	133917	rrn23	Gene
Rubus crataegifolius	A	10	140120	140129	trnV-GAC-rps12_2	IGS
Rubus flosculosus	type	length	start	end	loc	loc_type
Rubus flosculosus	T	11	2250	2260	matK	Gene
Rubus flosculosus	A	10	4351	4360	trnK-UUU_1-rps16_2	IGS
Rubus flosculosus	A	11	6189	6199	rps16_2-rps16_1	Intron
Rubus flosculosus	T	10	6509	6518	rps16_1-trnQ-UUG	IGS
Rubus flosculosus	AG	5	6811	6820	rps16_1-trnQ-UUG	IGS
Rubus flosculosus	T	10	7121	7130	rps16_1-trnQ-UUG	IGS
Rubus flosculosus	AT	5	7203	7212	rps16_1-trnQ-UUG	IGS
Rubus flosculosus	A	10	7970	7979	psbK-psbI	IGS
Rubus flosculosus	TTA	4	10429	10440	trnR-UCU-atpA	IGS
Rubus flosculosus	T	13	12328	12340	atpA-atpF	IGS
Rubus flosculosus	C	12	14241	14252	atpH-atpI	IGS
Rubus flosculosus	T	10	14253	14262	atpH-atpI	IGS
Rubus flosculosus	A	10	14396	14405	atpH-atpI	IGS
Rubus flosculosus	T	12	16130	16141	rps2-rpoC2	IGS
Rubus flosculosus	A	13	16152	16164	rps2-rpoC2	IGS
Rubus flosculosus	T	11	18364	18374	rpoC2	Gene
Rubus flosculosus	TA	5	19733	19742	rpoC2	Gene
Rubus flosculosus	T	10	26075	26084	rpoB	Gene
Rubus flosculosus	TA	5	29558	29567	petN-psbM	IGS
Rubus flosculosus	T	10	32028	32037	trnE-UUC-trnT-GGU	IGS
Rubus flosculosus	T	11	32728	32738	trnT-GGU-psbD	IGS
Rubus flosculosus	T	11	32947	32957	trnT-GGU-psbD	IGS
Rubus flosculosus	T	10	36296	36305	psbC-trnS-UGA	IGS
Rubus flosculosus	TA	5	36633	36642	trnS-UGA-psbZ	IGS
Rubus flosculosus	T	11	44393	44403	ycf3_3-ycf3_2	Intron
Rubus flosculosus	A	10	44750	44759	ycf3_2-ycf3_1	Intron
Rubus flosculosus	A	10	45703	45712	ycf3_1-trnS-GGA	IGS
Rubus flosculosus	TA	5	46908	46917	rps4-trnT-UGU	IGS
Rubus flosculosus	T	12	50099	50110	trnF-GAA-ndhJ	IGS
Rubus flosculosus	T	12	51551	51562	ndhK-ndhC	IGS
Rubus flosculosus	T	10	55436	55445	atpB	Gene
Rubus flosculosus	AAAT	3	55535	55546	atpB-rbcL	IGS
Rubus flosculosus	TAAT	3	58073	58084	rbcL-accD	IGS
Rubus flosculosus	T	10	60276	60285	psaI-ycf4	IGS
Rubus flosculosus	TC	5	61749	61758	cemA	Gene
Rubus flosculosus	A	11	66054	66064	psbE-petL	IGS
Rubus flosculosus	T	12	67946	67957	psaJ-rpl33	IGS
Rubus flosculosus	T	12	68268	68279	psaJ-rpl33	IGS
Rubus flosculosus	T	11	69094	69104	rps18-rpl20	IGS
Rubus flosculosus	A	10	69140	69149	rps18-rpl20	IGS
Rubus flosculosus	GAA	4	69155	69166	rps18-rpl20	IGS
Rubus flosculosus	T	14	71303	71316	clpP_3-clpP_2	Intron
Rubus flosculosus	T	10	72018	72027	clpP_2-clpP_1	Intron
Rubus flosculosus	T	12	72326	72337	clpP_2-clpP_1	Intron
Rubus flosculosus	A	10	76239	76248	petB_1-petB_2	Intron
Rubus flosculosus	T	10	80893	80902	infA-rps8	IGS
Rubus flosculosus	T	13	81496	81508	rps8-rpl14	IGS
Rubus flosculosus	T	12	81994	82005	rpl14-rpl16_2	IGS
Rubus flosculosus	A	10	82032	82041	rpl14-rpl16_2	IGS
Rubus flosculosus	A	11	82833	82843	rpl16_2-rpl16_1	Intron
Rubus flosculosus	A	10	82908	82917	rpl16_2-rpl16_1	Intron
Rubus flosculosus	T	10	84301	84310	rps3-rpl22	IGS
Rubus flosculosus	T	15	84862	84876	rpl22-rps19	IGS
Rubus flosculosus	T	10	85192	85201	rps19-rpl2_2	IGS
Rubus flosculosus	TTTA	4	109361	109376	trnR-ACG-trnN-GUU	IGS
Rubus flosculosus	T	10	111195	111204	ycf1	Gene
Rubus flosculosus	T	12	114411	114422	ndhF-rpl32	IGS
Rubus flosculosus	TTTA	3	114850	114861	rpl32-trnL-UAG	IGS
Rubus flosculosus	T	10	114866	114875	rpl32-trnL-UAG	IGS
Rubus flosculosus	ATA	4	114912	114923	rpl32-trnL-UAG	IGS
Rubus flosculosus	AATA	3	115366	115377	rpl32-trnL-UAG	IGS
Rubus flosculosus	A	10	119764	119773	ndhG	Gene
Rubus flosculosus	T	10	120160	120169	ndhG-ndhI	IGS
Rubus flosculosus	A	10	121872	121881	ndhA_2-ndhA_1	Intron
Rubus flosculosus	T	15	122116	122130	ndhA_2-ndhA_1	Intron
Rubus flosculosus	A	10	122753	122762	ndhA_2-ndhA_1	Intron
Rubus flosculosus	AGAA	3	122804	122815	ndhA_2-ndhA_1	Intron
Rubus flosculosus	T	10	125506	125515	ycf1	Gene
Rubus flosculosus	T	12	129175	129186	ycf1	Gene
Rubus flosculosus	AATA	4	131817	131832	trnN-GUU-trnR-ACG	IGS
Rubus flosculosus	A	10	155994	156003	rpl2_2-trnH-GUG	IGS
Rubus lasiostylus	type	length	start	end	loc	loc_type
Rubus lasiostylus	T	11	2216	2226	matK	Gene
Rubus lasiostylus	A	10	3706	3715	matK-trnK-UUU_1	Intron
Rubus lasiostylus	A	13	4317	4329	trnK-UUU_1-rps16_2	IGS
Rubus lasiostylus	T	10	6475	6484	rps16_1-trnQ-UUG	IGS
Rubus lasiostylus	TTAT	3	6499	6510	rps16_1-trnQ-UUG	IGS
Rubus lasiostylus	AG	5	6809	6818	rps16_1-trnQ-UUG	IGS
Rubus lasiostylus	AT	5	7181	7190	rps16_1-trnQ-UUG	IGS
Rubus lasiostylus	A	12	7956	7967	psbK-psbI	IGS
Rubus lasiostylus	A	12	8721	8732	trnS-GCU-trnR-UCU	IGS
Rubus lasiostylus	TTA	4	10472	10483	trnR-UCU-atpA	IGS
Rubus lasiostylus	A	10	13069	13078	atpF-atpH	IGS
Rubus lasiostylus	C	10	14255	14264	atpH-atpI	IGS
Rubus lasiostylus	A	10	14407	14416	atpH-atpI	IGS
Rubus lasiostylus	T	12	16141	16152	rps2-rpoC2	IGS
Rubus lasiostylus	T	11	18364	18374	rpoC2	Gene
Rubus lasiostylus	TA	5	19733	19742	rpoC2	Gene
Rubus lasiostylus	T	10	26075	26084	rpoB	Gene
Rubus lasiostylus	T	10	28626	28635	petN-psbM	IGS
Rubus lasiostylus	TA	5	29558	29567	petN-psbM	IGS
Rubus lasiostylus	T	11	32675	32685	trnT-GGU-psbD	IGS
Rubus lasiostylus	T	12	32894	32905	trnT-GGU-psbD	IGS
Rubus lasiostylus	T	10	36221	36230	psbC-trnS-UGA	IGS
Rubus lasiostylus	TA	5	36558	36567	trnS-UGA-psbZ	IGS
Rubus lasiostylus	AT	5	37291	37300	psbZ-trnG-GCC	IGS
Rubus lasiostylus	T	11	44324	44334	ycf3_3-ycf3_2	Intron
Rubus lasiostylus	TA	5	46820	46829	rps4-trnT-UGU	IGS
Rubus lasiostylus	AT	5	48127	48136	trnT-UGU-trnL-UAA_1	IGS
Rubus lasiostylus	T	16	51463	51478	ndhK-ndhC	IGS
Rubus lasiostylus	T	10	55372	55381	atpB	Gene
Rubus lasiostylus	AAAT	3	55471	55482	atpB-rbcL	IGS
Rubus lasiostylus	TAAT	3	57969	57980	rbcL-accD	IGS
Rubus lasiostylus	T	15	60163	60177	psaI-ycf4	IGS
Rubus lasiostylus	T	10	61260	61269	ycf4-cemA	IGS
Rubus lasiostylus	TC	5	61612	61621	cemA	Gene
Rubus lasiostylus	T	10	64250	64259	petA-psbJ	IGS
Rubus lasiostylus	T	10	65631	65640	psbE-petL	IGS
Rubus lasiostylus	A	15	65928	65942	psbE-petL	IGS
Rubus lasiostylus	T	12	67817	67828	psaJ-rpl33	IGS
Rubus lasiostylus	T	14	68139	68152	psaJ-rpl33	IGS
Rubus lasiostylus	A	13	69011	69023	rps18-rpl20	IGS
Rubus lasiostylus	GAA	4	69029	69040	rps18-rpl20	IGS
Rubus lasiostylus	T	10	70184	70193	rpl20-rps12_1	IGS
Rubus lasiostylus	T	13	71174	71186	clpP_3-clpP_2	Intron
Rubus lasiostylus	T	11	72187	72197	clpP_2-clpP_1	Intron
Rubus lasiostylus	A	13	76111	76123	petB_1-petB_2	Intron
Rubus lasiostylus	A	11	78665	78675	petD_2-rpoA	IGS
Rubus lasiostylus	T	15	81369	81383	rps8-rpl14	IGS
Rubus lasiostylus	T	12	81867	81878	rpl14-rpl16_2	IGS
Rubus lasiostylus	A	10	82705	82714	rpl16_2-rpl16_1	Intron
Rubus lasiostylus	A	10	82779	82788	rpl16_2-rpl16_1	Intron
Rubus lasiostylus	T	10	83405	83414	rpl16_1-rps3	IGS
Rubus lasiostylus	T	10	84172	84181	rps3-rpl22	IGS
Rubus lasiostylus	T	13	84733	84745	rpl22-rps19	IGS
Rubus lasiostylus	T	11	85089	85099	rps19-rpl2_2	IGS
Rubus lasiostylus	TTTA	3	109266	109277	trnR-ACG-trnN-GUU	IGS
Rubus lasiostylus	T	10	114268	114277	ndhF-rpl32	IGS
Rubus lasiostylus	TTTA	3	114705	114716	rpl32-trnL-UAG	IGS
Rubus lasiostylus	T	11	114721	114731	rpl32-trnL-UAG	IGS
Rubus lasiostylus	T	10	114785	114794	rpl32-trnL-UAG	IGS
Rubus lasiostylus	AATA	3	115173	115184	rpl32-trnL-UAG	IGS
Rubus lasiostylus	A	10	119571	119580	ndhG	Gene
Rubus lasiostylus	AT	6	120814	120825	ndhI-ndhA_2	IGS
Rubus lasiostylus	A	13	121687	121699	ndhA_2-ndhA_1	Intron
Rubus lasiostylus	T	15	121932	121946	ndhA_2-ndhA_1	Intron
Rubus lasiostylus	A	10	122563	122572	ndhA_2-ndhA_1	Intron
Rubus lasiostylus	AGAA	3	122614	122625	ndhA_2-ndhA_1	Intron
Rubus lasiostylus	T	10	125316	125325	ycf1	Gene
Rubus lasiostylus	T	12	128985	128996	ycf1	Gene
Rubus lasiostylus	AATA	3	131627	131638	trnN-GUU-trnR-ACG	IGS
Rubus lasiostylus	A	11	155807	155817	rpl2_2-trnH-GUG	IGS
Rubus subinopertus	type	length	start	end	loc	loc_type
Rubus subinopertus	T	11	2235	2245	matK	Gene
Rubus subinopertus	A	10	3733	3742	matK-trnK-UUU_1	Intron
Rubus subinopertus	A	15	4337	4351	trnK-UUU_1-rps16_2	IGS
Rubus subinopertus	A	10	4872	4881	trnK-UUU_1-rps16_2	IGS
Rubus subinopertus	C	11	6182	6192	rps16_2-rps16_1	Intron
Rubus subinopertus	A	10	8028	8037	psbK-psbI	IGS
Rubus subinopertus	A	11	8791	8801	trnS-GCU-trnR-UCU	IGS
Rubus subinopertus	A	11	8833	8843	trnS-GCU-trnR-UCU	IGS
Rubus subinopertus	T	10	9430	9439	trnS-GCU-trnR-UCU	IGS
Rubus subinopertus	C	12	14293	14304	atpH-atpI	IGS
Rubus subinopertus	A	11	14447	14457	atpH-atpI	IGS
Rubus subinopertus	T	13	16177	16189	rps2-rpoC2	IGS
Rubus subinopertus	T	11	18408	18418	rpoC2	Gene
Rubus subinopertus	TA	5	19777	19786	rpoC2	Gene
Rubus subinopertus	T	10	26120	26129	rpoB	Gene
Rubus subinopertus	TA	5	29608	29617	petN-psbM	IGS
Rubus subinopertus	TA	5	36556	36565	trnS-UGA-psbZ	IGS
Rubus subinopertus	T	10	36715	36724	trnS-UGA-psbZ	IGS
Rubus subinopertus	AT	5	37273	37282	psbZ-trnG-GCC	IGS
Rubus subinopertus	T	13	44311	44323	ycf3_3-ycf3_2	Intron
Rubus subinopertus	T	10	45447	45456	ycf3_1-trnS-GGA	IGS
Rubus subinopertus	AT	5	48132	48141	trnT-UGU-trnL-UAA_1	IGS
Rubus subinopertus	T	11	49785	49795	trnF-GAA-ndhJ	IGS
Rubus subinopertus	A	10	49821	49830	trnF-GAA-ndhJ	IGS
Rubus subinopertus	AT	5	49830	49839	trnF-GAA-ndhJ	IGS
Rubus subinopertus	T	14	51252	51265	ndhK-ndhC	IGS
Rubus subinopertus	T	11	55183	55193	atpB	Gene
Rubus subinopertus	AAAT	3	55283	55294	atpB-rbcL	IGS
Rubus subinopertus	TAAT	3	57764	57775	rbcL-accD	IGS
Rubus subinopertus	T	12	59954	59965	psaI-ycf4	IGS
Rubus subinopertus	T	10	61063	61072	ycf4-cemA	IGS
Rubus subinopertus	TC	5	61421	61430	cemA	Gene
Rubus subinopertus	A	12	63798	63809	petA-psbJ	IGS
Rubus subinopertus	T	10	64057	64066	petA-psbJ	IGS
Rubus subinopertus	A	10	65704	65713	psbE-petL	IGS
Rubus subinopertus	T	10	67578	67587	psaJ-rpl33	IGS
Rubus subinopertus	A	11	68767	68777	rps18-rpl20	IGS
Rubus subinopertus	GAA	4	68783	68794	rps18-rpl20	IGS
Rubus subinopertus	T	13	69938	69950	rpl20-rps12_1	IGS
Rubus subinopertus	T	14	70911	70924	clpP_3-clpP_2	Intron
Rubus subinopertus	A	10	70935	70944	clpP_3-clpP_2	Intron
Rubus subinopertus	A	10	71726	71735	clpP_2-clpP_1	Intron
Rubus subinopertus	T	10	71940	71949	clpP_2-clpP_1	Intron
Rubus subinopertus	T	13	81119	81131	rps8-rpl14	IGS
Rubus subinopertus	T	13	81617	81629	rpl14-rpl16_2	IGS
Rubus subinopertus	T	10	82311	82320	rpl16_2-rpl16_1	Intron
Rubus subinopertus	A	10	82457	82466	rpl16_2-rpl16_1	Intron
Rubus subinopertus	A	11	82531	82541	rpl16_2-rpl16_1	Intron
Rubus subinopertus	T	12	83158	83169	rpl16_1-rps3	IGS
Rubus subinopertus	T	12	83911	83922	rps3-rpl22	IGS
Rubus subinopertus	T	10	84844	84853	rps19-rpl2_2	IGS
Rubus subinopertus	AGGT	3	106848	106859	rrn23	Gene
Rubus subinopertus	TTTA	3	109035	109046	trnR-ACG-trnN-GUU	IGS
Rubus subinopertus	T	11	110850	110860	ycf1	Gene
Rubus subinopertus	A	17	113134	113150	ndhF-rpl32	IGS
Rubus subinopertus	TTTA	3	114361	114372	rpl32-trnL-UAG	IGS
Rubus subinopertus	AATA	3	114870	114881	rpl32-trnL-UAG	IGS
Rubus subinopertus	A	10	119268	119277	ndhG	Gene
Rubus subinopertus	AT	6	120503	120514	ndhI-ndhA_2	IGS
Rubus subinopertus	T	11	121613	121623	ndhA_2-ndhA_1	Intron
Rubus subinopertus	AGAA	3	122270	122281	ndhA_2-ndhA_1	Intron
Rubus subinopertus	T	10	124973	124982	ycf1	Gene
Rubus subinopertus	AT	5	128637	128646	ycf1	Gene
Rubus subinopertus	ATAA	3	131269	131280	trnN-GUU-trnR-ACG	IGS
Rubus subinopertus	CTAC	3	133455	133466	rrn23	Gene
Rubus subinopertus	A	10	155463	155472	rpl2_2-trnH-GUG	IGS
Rubus hypopitys	type	length	start	end	loc	loc_type
Rubus hypopitys	A	10	199	208	trnH-GUG-psbA	IGS
Rubus hypopitys	T	11	2219	2229	matK	Gene
Rubus hypopitys	A	16	4324	4339	trnK-UUU_1-rps16_2	IGS
Rubus hypopitys	T	11	6515	6525	rps16_1-trnQ-UUG	IGS
Rubus hypopitys	AG	5	6804	6813	rps16_1-trnQ-UUG	IGS
Rubus hypopitys	A	10	7945	7954	psbK-psbI	IGS
Rubus hypopitys	A	10	8702	8711	trnS-GCU-trnR-UCU	IGS
Rubus hypopitys	T	15	12270	12284	atpA-atpF	IGS
Rubus hypopitys	T	10	14194	14203	atpH-atpI	IGS
Rubus hypopitys	T	11	16065	16075	rps2-rpoC2	IGS
Rubus hypopitys	T	11	18281	18291	rpoC2	Gene
Rubus hypopitys	TA	5	19650	19659	rpoC2	Gene
Rubus hypopitys	T	10	22732	22741	rpoC1_2-rpoC1_1	Intron
Rubus hypopitys	T	10	25993	26002	rpoB	Gene
Rubus hypopitys	T	10	27356	27365	rpoB-trnC-GCA	IGS
Rubus hypopitys	TA	5	29491	29500	petN-psbM	IGS
Rubus hypopitys	T	10	30157	30166	psbM-trnD-GUC	IGS
Rubus hypopitys	T	13	32619	32631	trnT-GGU-psbD	IGS
Rubus hypopitys	T	10	32835	32844	trnT-GGU-psbD	IGS
Rubus hypopitys	TA	5	36461	36470	trnS-UGA-psbZ	IGS
Rubus hypopitys	AT	5	37186	37195	psbZ-trnG-GCC	IGS
Rubus hypopitys	T	10	44228	44237	ycf3_3-ycf3_2	Intron
Rubus hypopitys	A	16	45189	45204	ycf3_2-ycf3_1	Intron
Rubus hypopitys	TA	5	47370	47379	rps4-trnT-UGU	IGS
Rubus hypopitys	A	10	47392	47401	rps4-trnT-UGU	IGS
Rubus hypopitys	TAAT	3	48272	48283	trnT-UGU-trnL-UAA_1	IGS
Rubus hypopitys	A	14	48599	48612	trnT-UGU-trnL-UAA_1	IGS
Rubus hypopitys	AT	5	48681	48690	trnT-UGU-trnL-UAA_1	IGS
Rubus hypopitys	T	11	52001	52011	ndhK-ndhC	IGS
Rubus hypopitys	T	10	55904	55913	atpB	Gene
Rubus hypopitys	AAAT	3	56003	56014	atpB-rbcL	IGS
Rubus hypopitys	T	10	56376	56385	atpB-rbcL	IGS
Rubus hypopitys	T	13	60903	60915	psaI-ycf4	IGS
Rubus hypopitys	T	11	62009	62019	ycf4-cemA	IGS
Rubus hypopitys	TC	5	62362	62371	cemA	Gene
Rubus hypopitys	G	11	64496	64506	petA-psbJ	IGS
Rubus hypopitys	T	10	66378	66387	psbE-petL	IGS
Rubus hypopitys	A	14	66674	66687	psbE-petL	IGS
Rubus hypopitys	A	13	69761	69773	rps18-rpl20	IGS
Rubus hypopitys	GAA	4	69779	69790	rps18-rpl20	IGS
Rubus hypopitys	T	11	70934	70944	rpl20-rps12_1	IGS
Rubus hypopitys	T	11	71931	71941	clpP_3-clpP_2	Intron
Rubus hypopitys	A	10	79418	79427	petD_2-rpoA	IGS
Rubus hypopitys	A	11	79429	79439	petD_2-rpoA	IGS
Rubus hypopitys	T	10	82134	82143	rps8-rpl14	IGS
Rubus hypopitys	A	11	83456	83466	rpl16_2-rpl16_1	Intron
Rubus hypopitys	A	11	83531	83541	rpl16_2-rpl16_1	Intron
Rubus hypopitys	T	10	84166	84175	rpl16_1-rps3	IGS
Rubus hypopitys	T	12	84917	84928	rps3-rpl22	IGS
Rubus hypopitys	TTA	5	85489	85503	rpl22-rps19	IGS
Rubus hypopitys	TTTA	3	109783	109794	trnR-ACG-trnN-GUU	IGS
Rubus hypopitys	T	10	111612	111621	ycf1	Gene
Rubus hypopitys	A	10	111640	111649	ndhF	Gene
Rubus hypopitys	TTTA	4	115204	115219	rpl32-trnL-UAG	IGS
Rubus hypopitys	AAT	4	115283	115294	rpl32-trnL-UAG	IGS
Rubus hypopitys	AAT	4	115309	115320	rpl32-trnL-UAG	IGS
Rubus hypopitys	AATA	3	115811	115822	rpl32-trnL-UAG	IGS
Rubus hypopitys	A	11	122332	122342	ndhA_2-ndhA_1	Intron
Rubus hypopitys	A	10	122469	122478	ndhA_2-ndhA_1	Intron
Rubus hypopitys	T	12	122592	122603	ndhA_2-ndhA_1	Intron
Rubus hypopitys	AGAA	3	123273	123284	ndhA_2-ndhA_1	Intron
Rubus hypopitys	T	10	125991	126000	ycf1	Gene
Rubus hypopitys	T	12	129654	129665	ycf1	Gene
Rubus hypopitys	AATA	3	132303	132314	trnN-GUU-trnR-ACG	IGS
Rubus quinquefoliolatus	type	length	start	end	loc	loc_type
Rubus quinquefoliolatus	A	11	220	230	trnH-GUG-psbA	IGS
Rubus quinquefoliolatus	T	11	2224	2234	matK	Gene
Rubus quinquefoliolatus	A	10	4338	4347	trnK-UUU_1-rps16_2	IGS
Rubus quinquefoliolatus	A	10	6212	6221	rps16_2-rps16_1	Intron
Rubus quinquefoliolatus	T	10	6531	6540	rps16_1-trnQ-UUG	IGS
Rubus quinquefoliolatus	AG	5	6783	6792	rps16_1-trnQ-UUG	IGS
Rubus quinquefoliolatus	ATA	4	7680	7691	trnQ-UUG-psbK	IGS
Rubus quinquefoliolatus	T	13	12339	12351	atpA-atpF	IGS
Rubus quinquefoliolatus	C	11	14243	14253	atpH-atpI	IGS
Rubus quinquefoliolatus	T	10	14254	14263	atpH-atpI	IGS
Rubus quinquefoliolatus	T	10	16124	16133	rps2-rpoC2	IGS
Rubus quinquefoliolatus	T	11	18345	18355	rpoC2	Gene
Rubus quinquefoliolatus	TA	5	19714	19723	rpoC2	Gene
Rubus quinquefoliolatus	T	10	22803	22812	rpoC1_2-rpoC1_1	Intron
Rubus quinquefoliolatus	T	10	26064	26073	rpoB	Gene
Rubus quinquefoliolatus	TA	5	29395	29404	petN-psbM	IGS
Rubus quinquefoliolatus	T	10	30061	30070	psbM-trnD-GUC	IGS
Rubus quinquefoliolatus	T	14	32589	32602	trnT-GGU-psbD	IGS
Rubus quinquefoliolatus	TA	5	36470	36479	trnS-UGA-psbZ	IGS
Rubus quinquefoliolatus	AT	5	37219	37228	psbZ-trnG-GCC	IGS
Rubus quinquefoliolatus	TA	5	47410	47419	rps4-trnT-UGU	IGS
Rubus quinquefoliolatus	TAAT	3	48301	48312	trnT-UGU-trnL-UAA_1	IGS
Rubus quinquefoliolatus	A	12	48639	48650	trnT-UGU-trnL-UAA_1	IGS
Rubus quinquefoliolatus	AT	5	48721	48730	trnT-UGU-trnL-UAA_1	IGS
Rubus quinquefoliolatus	T	16	52099	52114	ndhK-ndhC	IGS
Rubus quinquefoliolatus	T	10	55978	55987	atpB	Gene
Rubus quinquefoliolatus	AAAT	3	56077	56088	atpB-rbcL	IGS
Rubus quinquefoliolatus	T	11	61081	61091	psaI-ycf4	IGS
Rubus quinquefoliolatus	T	12	62202	62213	ycf4-cemA	IGS
Rubus quinquefoliolatus	TC	5	62556	62565	cemA	Gene
Rubus quinquefoliolatus	G	11	64703	64713	petA-psbJ	IGS
Rubus quinquefoliolatus	T	10	66585	66594	psbE-petL	IGS
Rubus quinquefoliolatus	A	11	66882	66892	psbE-petL	IGS
Rubus quinquefoliolatus	T	11	68809	68819	psaJ-rpl33	IGS
Rubus quinquefoliolatus	T	10	69130	69139	psaJ-rpl33	IGS
Rubus quinquefoliolatus	A	10	69914	69923	rps18-rpl20	IGS
Rubus quinquefoliolatus	A	17	69999	70015	rps18-rpl20	IGS
Rubus quinquefoliolatus	GAA	4	70021	70032	rps18-rpl20	IGS
Rubus quinquefoliolatus	T	13	72165	72177	clpP_3-clpP_2	Intron
Rubus quinquefoliolatus	T	10	72886	72895	clpP_2-clpP_1	Intron
Rubus quinquefoliolatus	A	11	79634	79644	petD_2-rpoA	IGS
Rubus quinquefoliolatus	A	11	79646	79656	petD_2-rpoA	IGS
Rubus quinquefoliolatus	T	11	82843	82853	rpl14-rpl16_2	IGS
Rubus quinquefoliolatus	A	11	83679	83689	rpl16_2-rpl16_1	Intron
Rubus quinquefoliolatus	A	11	83754	83764	rpl16_2-rpl16_1	Intron
Rubus quinquefoliolatus	T	12	85139	85150	rps3-rpl22	IGS
Rubus quinquefoliolatus	TTTA	3	110008	110019	trnR-ACG-trnN-GUU	IGS
Rubus quinquefoliolatus	TTTA	4	115425	115440	rpl32-trnL-UAG	IGS
Rubus quinquefoliolatus	T	10	115805	115814	rpl32-trnL-UAG	IGS
Rubus quinquefoliolatus	AATA	3	115962	115973	rpl32-trnL-UAG	IGS
Rubus quinquefoliolatus	A	11	115973	115983	rpl32-trnL-UAG	IGS
Rubus quinquefoliolatus	AT	5	117274	117283	ccsA-ndhD	IGS
Rubus quinquefoliolatus	AT	5	121603	121612	ndhI-ndhA_2	IGS
Rubus quinquefoliolatus	TTAA	3	122444	122455	ndhA_2-ndhA_1	Intron
Rubus quinquefoliolatus	T	13	122737	122749	ndhA_2-ndhA_1	Intron
Rubus quinquefoliolatus	AGAA	3	123407	123418	ndhA_2-ndhA_1	Intron
Rubus quinquefoliolatus	T	10	126139	126148	ycf1	Gene
Rubus quinquefoliolatus	T	11	128398	128408	ycf1	Gene
Rubus quinquefoliolatus	T	12	129802	129813	ycf1	Gene
Rubus quinquefoliolatus	ATAA	3	132438	132449	trnN-GUU-trnR-ACG	IGS
Rubus menglaensis	type	length	start	end	loc	loc_type
Rubus menglaensis	A	15	199	213	trnH-GUG-psbA	IGS
Rubus menglaensis	T	11	2224	2234	matK	Gene
Rubus menglaensis	A	18	4326	4343	trnK-UUU_1-rps16_2	IGS
Rubus menglaensis	T	10	4915	4924	trnK-UUU_1-rps16_2	IGS
Rubus menglaensis	C	10	6188	6197	rps16_2-rps16_1	Intron
Rubus menglaensis	AG	5	6802	6811	rps16_1-trnQ-UUG	IGS
Rubus menglaensis	A	11	7948	7958	psbK-psbI	IGS
Rubus menglaensis	T	16	12273	12288	atpA-atpF	IGS
Rubus menglaensis	T	11	14190	14200	atpH-atpI	IGS
Rubus menglaensis	T	13	16062	16074	rps2-rpoC2	IGS
Rubus menglaensis	T	11	18279	18289	rpoC2	Gene
Rubus menglaensis	TA	5	19648	19657	rpoC2	Gene
Rubus menglaensis	T	10	25990	25999	rpoB	Gene
Rubus menglaensis	T	10	27189	27198	rpoB-trnC-GCA	IGS
Rubus menglaensis	TA	5	29508	29517	petN-psbM	IGS
Rubus menglaensis	T	12	32636	32647	trnT-GGU-psbD	IGS
Rubus menglaensis	T	11	32851	32861	trnT-GGU-psbD	IGS
Rubus menglaensis	TA	5	36502	36511	trnS-UGA-psbZ	IGS
Rubus menglaensis	AT	5	37227	37236	psbZ-trnG-GCC	IGS
Rubus menglaensis	A	10	45247	45256	ycf3_2-ycf3_1	Intron
Rubus menglaensis	TA	5	47428	47437	rps4-trnT-UGU	IGS
Rubus menglaensis	TAAT	3	48329	48340	trnT-UGU-trnL-UAA_1	IGS
Rubus menglaensis	A	12	48656	48667	trnT-UGU-trnL-UAA_1	IGS
Rubus menglaensis	AT	5	48736	48745	trnT-UGU-trnL-UAA_1	IGS
Rubus menglaensis	A	10	50643	50652	trnF-GAA-ndhJ	IGS
Rubus menglaensis	T	12	52057	52068	ndhK-ndhC	IGS
Rubus menglaensis	T	10	55960	55969	atpB	Gene
Rubus menglaensis	AAAT	3	56059	56070	atpB-rbcL	IGS
Rubus menglaensis	T	10	56432	56441	atpB-rbcL	IGS
Rubus menglaensis	T	11	60959	60969	psaI-ycf4	IGS
Rubus menglaensis	TC	5	62416	62425	cemA	Gene
Rubus menglaensis	T	10	66426	66435	psbE-petL	IGS
Rubus menglaensis	A	12	66722	66733	psbE-petL	IGS
Rubus menglaensis	T	11	68950	68960	psaJ-rpl33	IGS
Rubus menglaensis	A	12	69820	69831	rps18-rpl20	IGS
Rubus menglaensis	GAA	4	69837	69848	rps18-rpl20	IGS
Rubus menglaensis	T	12	70992	71003	rpl20-rps12_1	IGS
Rubus menglaensis	T	13	71990	72002	clpP_3-clpP_2	Intron
Rubus menglaensis	T	12	73013	73024	clpP_2-clpP_1	Intron
Rubus menglaensis	A	10	79482	79491	petD_2-rpoA	IGS
Rubus menglaensis	A	12	79493	79504	petD_2-rpoA	IGS
Rubus menglaensis	T	11	82199	82209	rps8-rpl14	IGS
Rubus menglaensis	A	13	83595	83607	rpl16_2-rpl16_1	Intron
Rubus menglaensis	T	10	84232	84241	rpl16_1-rps3	IGS
Rubus menglaensis	T	12	84983	84994	rps3-rpl22	IGS
Rubus menglaensis	TTTA	3	109844	109855	trnR-ACG-trnN-GUU	IGS
Rubus menglaensis	A	10	111729	111738	ndhF	Gene
Rubus menglaensis	TTTA	3	115297	115308	rpl32-trnL-UAG	IGS
Rubus menglaensis	AAT	4	115373	115384	rpl32-trnL-UAG	IGS
Rubus menglaensis	AATA	3	115875	115886	rpl32-trnL-UAG	IGS
Rubus menglaensis	A	10	122395	122404	ndhA_2-ndhA_1	Intron
Rubus menglaensis	A	10	122531	122540	ndhA_2-ndhA_1	Intron
Rubus menglaensis	T	13	122654	122666	ndhA_2-ndhA_1	Intron
Rubus menglaensis	AGAA	3	123324	123335	ndhA_2-ndhA_1	Intron
Rubus menglaensis	T	10	126042	126051	ycf1	Gene
Rubus menglaensis	T	12	129705	129716	ycf1	Gene
Rubus menglaensis	AATA	3	132347	132358	trnN-GUU-trnR-ACG	IGS
Rubus lineatus	type	length	start	end	loc	loc_type
Rubus lineatus	T	11	2230	2240	matK	Gene
Rubus lineatus	T	10	4911	4920	trnK-UUU_1-rps16_2	IGS
Rubus lineatus	C	10	6250	6259	rps16_2-rps16_1	Intron
Rubus lineatus	A	10	6260	6269	rps16_2-rps16_1	Intron
Rubus lineatus	AG	5	6866	6875	rps16_1-trnQ-UUG	IGS
Rubus lineatus	A	11	8052	8062	psbK-psbI	IGS
Rubus lineatus	A	10	8813	8822	trnS-GCU-trnR-UCU	IGS
Rubus lineatus	T	16	12379	12394	atpA-atpF	IGS
Rubus lineatus	C	11	14286	14296	atpH-atpI	IGS
Rubus lineatus	T	10	14297	14306	atpH-atpI	IGS
Rubus lineatus	T	12	16168	16179	rps2-rpoC2	IGS
Rubus lineatus	T	11	18392	18402	rpoC2	Gene
Rubus lineatus	TA	5	19761	19770	rpoC2	Gene
Rubus lineatus	T	10	22844	22853	rpoC1_2-rpoC1_1	Intron
Rubus lineatus	T	10	26105	26114	rpoB	Gene
Rubus lineatus	T	10	27473	27482	rpoB-trnC-GCA	IGS
Rubus lineatus	TA	5	29614	29623	petN-psbM	IGS
Rubus lineatus	T	10	30280	30289	psbM-trnD-GUC	IGS
Rubus lineatus	T	12	32756	32767	trnT-GGU-psbD	IGS
Rubus lineatus	TA	5	36596	36605	trnS-UGA-psbZ	IGS
Rubus lineatus	AT	5	37379	37388	psbZ-trnG-GCC	IGS
Rubus lineatus	A	10	45379	45388	ycf3_2-ycf3_1	Intron
Rubus lineatus	TA	5	47550	47559	rps4-trnT-UGU	IGS
Rubus lineatus	T	11	48211	48221	trnT-UGU-trnL-UAA_1	IGS
Rubus lineatus	A	12	48899	48910	trnT-UGU-trnL-UAA_1	IGS
Rubus lineatus	AT	5	48979	48988	trnT-UGU-trnL-UAA_1	IGS
Rubus lineatus	TA	6	49592	49603	trnL-UAA_1-trnL-UAA_2	Intron
Rubus lineatus	A	10	50885	50894	trnF-GAA-ndhJ	IGS
Rubus lineatus	AT	5	50894	50903	trnF-GAA-ndhJ	IGS
Rubus lineatus	T	15	52307	52321	ndhK-ndhC	IGS
Rubus lineatus	TA	5	53196	53205	ndhC-trnV-UAC_2	IGS
Rubus lineatus	AT	5	53307	53316	ndhC-trnV-UAC_2	IGS
Rubus lineatus	T	10	56283	56292	atpB	Gene
Rubus lineatus	AAAT	3	56382	56393	atpB-rbcL	IGS
Rubus lineatus	T	10	56750	56759	atpB-rbcL	IGS
Rubus lineatus	T	11	61349	61359	psaI-ycf4	IGS
Rubus lineatus	T	11	62455	62465	ycf4-cemA	IGS
Rubus lineatus	TC	5	62813	62822	cemA	Gene
Rubus lineatus	T	10	65884	65893	psbJ-psbL	IGS
Rubus lineatus	T	10	65884	65893	psbL	Gene
Rubus lineatus	A	13	67156	67168	psbE-petL	IGS
Rubus lineatus	TA	6	68242	68253	trnW-CCA-trnP-UGG	IGS
Rubus lineatus	T	10	69064	69073	psaJ-rpl33	IGS
Rubus lineatus	T	12	69388	69399	psaJ-rpl33	IGS
Rubus lineatus	A	10	70174	70183	rps18-rpl20	IGS
Rubus lineatus	A	11	70259	70269	rps18-rpl20	IGS
Rubus lineatus	GAA	4	70275	70286	rps18-rpl20	IGS
Rubus lineatus	T	10	71430	71439	rpl20-rps12_1	IGS
Rubus lineatus	T	12	72418	72429	clpP_3-clpP_2	Intron
Rubus lineatus	TTTA	3	72427	72438	clpP_3-clpP_2	Intron
Rubus lineatus	A	10	73238	73247	clpP_2-clpP_1	Intron
Rubus lineatus	T	11	73452	73462	clpP_2-clpP_1	Intron
Rubus lineatus	A	11	79907	79917	petD_2-rpoA	IGS
Rubus lineatus	T	10	82103	82112	infA-rps8	IGS
Rubus lineatus	T	11	82623	82633	rps8-rpl14	IGS
Rubus lineatus	T	13	83119	83131	rpl14-rpl16_2	IGS
Rubus lineatus	T	10	83813	83822	rpl16_2-rpl16_1	Intron
Rubus lineatus	A	10	83961	83970	rpl16_2-rpl16_1	Intron
Rubus lineatus	T	12	85424	85435	rps3-rpl22	IGS
Rubus lineatus	TTTA	3	110264	110275	trnR-ACG-trnN-GUU	IGS
Rubus lineatus	TTTA	3	115598	115609	rpl32-trnL-UAG	IGS
Rubus lineatus	T	12	115788	115799	rpl32-trnL-UAG	IGS
Rubus lineatus	AATA	3	116123	116134	rpl32-trnL-UAG	IGS
Rubus lineatus	AT	5	117433	117442	ccsA-ndhD	IGS
Rubus lineatus	AT	5	121766	121775	ndhI-ndhA_2	IGS
Rubus lineatus	A	10	122799	122808	ndhA_2-ndhA_1	Intron
Rubus lineatus	T	12	122912	122923	ndhA_2-ndhA_1	Intron
Rubus lineatus	AGAA	3	123581	123592	ndhA_2-ndhA_1	Intron
Rubus lineatus	T	10	126299	126308	ycf1	Gene
Rubus lineatus	T	12	129962	129973	ycf1	Gene
Rubus lineatus	AATA	3	132625	132636	trnN-GUU-trnR-ACG	IGS
Rubus lineatus	type	length	start	end	loc	loc_type
Rubus lineatus	T	11	2232	2242	matK	Gene
Rubus lineatus	A	11	4345	4355	trnK-UUU_1-rps16_2	IGS
Rubus lineatus	C	10	6192	6201	rps16_2-rps16_1	Intron
Rubus lineatus	AG	5	6781	6790	rps16_1-trnQ-UUG	IGS
Rubus lineatus	A	10	7031	7040	rps16_1-trnQ-UUG	IGS
Rubus lineatus	ATA	4	7638	7649	trnQ-UUG-psbK	IGS
Rubus lineatus	A	11	7951	7961	psbK-psbI	IGS
Rubus lineatus	A	11	8712	8722	trnS-GCU-trnR-UCU	IGS
Rubus lineatus	T	11	9954	9964	trnS-GCU-trnR-UCU	IGS
Rubus lineatus	T	14	12312	12325	atpA-atpF	IGS
Rubus lineatus	T	10	15944	15953	rps2-rpoC2	IGS
Rubus lineatus	T	11	18165	18175	rpoC2	Gene
Rubus lineatus	TA	5	19534	19543	rpoC2	Gene
Rubus lineatus	T	13	22616	22628	rpoC1_2-rpoC1_1	Intron
Rubus lineatus	T	10	25880	25889	rpoB	Gene
Rubus lineatus	TA	5	29204	29213	petN-psbM	IGS
Rubus lineatus	T	10	29870	29879	psbM-trnD-GUC	IGS
Rubus lineatus	T	12	32318	32329	trnT-GGU-psbD	IGS
Rubus lineatus	T	10	32538	32547	trnT-GGU-psbD	IGS
Rubus lineatus	A	11	32806	32816	trnT-GGU-psbD	IGS
Rubus lineatus	TA	5	36172	36181	trnS-UGA-psbZ	IGS
Rubus lineatus	T	11	36343	36353	trnS-UGA-psbZ	IGS
Rubus lineatus	AT	5	36941	36950	psbZ-trnG-GCC	IGS
Rubus lineatus	TA	5	47179	47188	rps4-trnT-UGU	IGS
Rubus lineatus	A	10	47243	47252	rps4-trnT-UGU	IGS
Rubus lineatus	ATAAAA	3	47844	47861	trnT-UGU-trnL-UAA_1	IGS
Rubus lineatus	A	10	48488	48497	trnT-UGU-trnL-UAA_1	IGS
Rubus lineatus	AT	7	48568	48581	trnT-UGU-trnL-UAA_1	IGS
Rubus lineatus	T	16	51894	51909	ndhK-ndhC	IGS
Rubus lineatus	T	10	55773	55782	atpB	Gene
Rubus lineatus	AAAT	3	55872	55883	atpB-rbcL	IGS
Rubus lineatus	T	11	60883	60893	psaI-ycf4	IGS
Rubus lineatus	T	10	61989	61998	ycf4-cemA	IGS
Rubus lineatus	TC	5	62341	62350	cemA	Gene
Rubus lineatus	T	10	66349	66358	psbE-petL	IGS
Rubus lineatus	T	11	68568	68578	psaJ-rpl33	IGS
Rubus lineatus	T	11	68889	68899	psaJ-rpl33	IGS
Rubus lineatus	A	15	69758	69772	rps18-rpl20	IGS
Rubus lineatus	T	10	70933	70942	rpl20-rps12_1	IGS
Rubus lineatus	T	11	71944	71954	clpP_3-clpP_2	Intron
Rubus lineatus	T	10	72229	72238	clpP_3-clpP_2	Intron
Rubus lineatus	T	11	72970	72980	clpP_2-clpP_1	Intron
Rubus lineatus	A	10	76886	76895	petB_1-petB_2	Intron
Rubus lineatus	A	11	79416	79426	petD_2-rpoA	IGS
Rubus lineatus	T	12	82130	82141	rps8-rpl14	IGS
Rubus lineatus	T	14	82626	82639	rpl14-rpl16_2	IGS
Rubus lineatus	A	10	83459	83468	rpl16_2-rpl16_1	Intron
Rubus lineatus	A	11	83533	83543	rpl16_2-rpl16_1	Intron
Rubus lineatus	T	12	84918	84929	rps3-rpl22	IGS
Rubus lineatus	TTTA	3	109780	109791	trnR-ACG-trnN-GUU	IGS
Rubus lineatus	T	10	111602	111611	ycf1	Gene
Rubus lineatus	TTAA	3	111645	111656	ycf1-ndhF	IGS
Rubus lineatus	TTAA	3	111645	111656	ndhF	Gene
Rubus lineatus	TTAT	4	115245	115260	rpl32-trnL-UAG	IGS
Rubus lineatus	T	11	115264	115274	rpl32-trnL-UAG	IGS
Rubus lineatus	A	14	115789	115802	rpl32-trnL-UAG	IGS
Rubus lineatus	AT	5	117112	117121	ccsA-ndhD	IGS
Rubus lineatus	AT	5	121444	121453	ndhI-ndhA_2	IGS
Rubus lineatus	AAAT	3	122304	122315	ndhA_2-ndhA_1	Intron
Rubus lineatus	T	12	122568	122579	ndhA_2-ndhA_1	Intron
Rubus lineatus	A	10	123208	123217	ndhA_2-ndhA_1	Intron
Rubus lineatus	AGAA	3	123259	123270	ndhA_2-ndhA_1	Intron
Rubus lineatus	T	10	125976	125985	ycf1	Gene
Rubus lineatus	AATA	3	132281	132292	trnN-GUU-trnR-ACG	IGS
Rubus foliaceistipulatus	type	length	start	end	loc	loc_type
Rubus foliaceistipulatus	T	11	2232	2242	matK	Gene
Rubus foliaceistipulatus	A	11	4345	4355	trnK-UUU_1-rps16_2	IGS
Rubus foliaceistipulatus	C	10	6192	6201	rps16_2-rps16_1	Intron
Rubus foliaceistipulatus	AG	5	6781	6790	rps16_1-trnQ-UUG	IGS
Rubus foliaceistipulatus	A	10	7031	7040	rps16_1-trnQ-UUG	IGS
Rubus foliaceistipulatus	ATA	4	7638	7649	trnQ-UUG-psbK	IGS
Rubus foliaceistipulatus	A	11	7951	7961	psbK-psbI	IGS
Rubus foliaceistipulatus	A	11	8712	8722	trnS-GCU-trnR-UCU	IGS
Rubus foliaceistipulatus	T	11	9954	9964	trnS-GCU-trnR-UCU	IGS
Rubus foliaceistipulatus	T	14	12312	12325	atpA-atpF	IGS
Rubus foliaceistipulatus	T	10	15944	15953	rps2-rpoC2	IGS
Rubus foliaceistipulatus	T	11	18165	18175	rpoC2	Gene
Rubus foliaceistipulatus	TA	5	19534	19543	rpoC2	Gene
Rubus foliaceistipulatus	T	13	22616	22628	rpoC1_2-rpoC1_1	Intron
Rubus foliaceistipulatus	T	10	25880	25889	rpoB	Gene
Rubus foliaceistipulatus	TA	5	29204	29213	petN-psbM	IGS
Rubus foliaceistipulatus	T	10	29870	29879	psbM-trnD-GUC	IGS
Rubus foliaceistipulatus	T	12	32318	32329	trnT-GGU-psbD	IGS
Rubus foliaceistipulatus	T	10	32538	32547	trnT-GGU-psbD	IGS
Rubus foliaceistipulatus	A	11	32806	32816	trnT-GGU-psbD	IGS
Rubus foliaceistipulatus	TA	5	36172	36181	trnS-UGA-psbZ	IGS
Rubus foliaceistipulatus	T	11	36343	36353	trnS-UGA-psbZ	IGS
Rubus foliaceistipulatus	AT	5	36941	36950	psbZ-trnG-GCC	IGS
Rubus foliaceistipulatus	TA	5	47179	47188	rps4-trnT-UGU	IGS
Rubus foliaceistipulatus	A	10	47243	47252	rps4-trnT-UGU	IGS
Rubus foliaceistipulatus	ATAAAA	3	47844	47861	trnT-UGU-trnL-UAA_1	IGS
Rubus foliaceistipulatus	A	10	48488	48497	trnT-UGU-trnL-UAA_1	IGS
Rubus foliaceistipulatus	AT	7	48568	48581	trnT-UGU-trnL-UAA_1	IGS
Rubus foliaceistipulatus	T	16	51894	51909	ndhK-ndhC	IGS
Rubus foliaceistipulatus	T	10	55773	55782	atpB	Gene
Rubus foliaceistipulatus	AAAT	3	55872	55883	atpB-rbcL	IGS
Rubus foliaceistipulatus	T	11	60883	60893	psaI-ycf4	IGS
Rubus foliaceistipulatus	T	10	61989	61998	ycf4-cemA	IGS
Rubus foliaceistipulatus	TC	5	62341	62350	cemA	Gene
Rubus foliaceistipulatus	T	10	66349	66358	psbE-petL	IGS
Rubus foliaceistipulatus	T	11	68568	68578	psaJ-rpl33	IGS
Rubus foliaceistipulatus	T	11	68889	68899	psaJ-rpl33	IGS
Rubus foliaceistipulatus	A	15	69758	69772	rps18-rpl20	IGS
Rubus foliaceistipulatus	T	10	70933	70942	rpl20-rps12_1	IGS
Rubus foliaceistipulatus	T	11	71944	71954	clpP_3-clpP_2	Intron
Rubus foliaceistipulatus	T	10	72229	72238	clpP_3-clpP_2	Intron
Rubus foliaceistipulatus	T	11	72970	72980	clpP_2-clpP_1	Intron
Rubus foliaceistipulatus	A	10	76886	76895	petB_1-petB_2	Intron
Rubus foliaceistipulatus	A	11	79416	79426	petD_2-rpoA	IGS
Rubus foliaceistipulatus	T	12	82130	82141	rps8-rpl14	IGS
Rubus foliaceistipulatus	T	14	82626	82639	rpl14-rpl16_2	IGS
Rubus foliaceistipulatus	A	10	83459	83468	rpl16_2-rpl16_1	Intron
Rubus foliaceistipulatus	A	11	83533	83543	rpl16_2-rpl16_1	Intron
Rubus foliaceistipulatus	T	12	84918	84929	rps3-rpl22	IGS
Rubus foliaceistipulatus	TTTA	3	109780	109791	trnR-ACG-trnN-GUU	IGS
Rubus foliaceistipulatus	T	10	111602	111611	ycf1	Gene
Rubus foliaceistipulatus	TTAA	3	111645	111656	ycf1-ndhF	IGS
Rubus foliaceistipulatus	TTAA	3	111645	111656	ndhF	Gene
Rubus foliaceistipulatus	TTAT	4	115245	115260	rpl32-trnL-UAG	IGS
Rubus foliaceistipulatus	T	11	115264	115274	rpl32-trnL-UAG	IGS
Rubus foliaceistipulatus	A	14	115789	115802	rpl32-trnL-UAG	IGS
Rubus foliaceistipulatus	AT	5	117112	117121	ccsA-ndhD	IGS
Rubus foliaceistipulatus	AT	5	121444	121453	ndhI-ndhA_2	IGS
Rubus foliaceistipulatus	AAAT	3	122304	122315	ndhA_2-ndhA_1	Intron
Rubus foliaceistipulatus	T	12	122568	122579	ndhA_2-ndhA_1	Intron
Rubus foliaceistipulatus	A	10	123208	123217	ndhA_2-ndhA_1	Intron
Rubus foliaceistipulatus	AGAA	3	123259	123270	ndhA_2-ndhA_1	Intron
Rubus foliaceistipulatus	T	10	125976	125985	ycf1	Gene
Rubus foliaceistipulatus	AATA	3	132281	132292	trnN-GUU-trnR-ACG	IGS
Rubus paniculatus	type	length	start	end	loc	loc_type
Rubus paniculatus	A	10	204	213	trnH-GUG-psbA	IGS
Rubus paniculatus	T	11	2224	2234	matK	Gene
Rubus paniculatus	A	17	4326	4342	trnK-UUU_1-rps16_2	IGS
Rubus paniculatus	C	11	6187	6197	rps16_2-rps16_1	Intron
Rubus paniculatus	T	11	6515	6525	rps16_1-trnQ-UUG	IGS
Rubus paniculatus	AG	5	6804	6813	rps16_1-trnQ-UUG	IGS
Rubus paniculatus	A	10	7946	7955	psbK-psbI	IGS
Rubus paniculatus	A	10	8703	8712	trnS-GCU-trnR-UCU	IGS
Rubus paniculatus	T	16	12272	12287	atpA-atpF	IGS
Rubus paniculatus	T	12	16017	16028	rps2-rpoC2	IGS
Rubus paniculatus	T	11	18234	18244	rpoC2	Gene
Rubus paniculatus	TA	5	19603	19612	rpoC2	Gene
Rubus paniculatus	T	10	25945	25954	rpoB	Gene
Rubus paniculatus	T	10	27144	27153	rpoB-trnC-GCA	IGS
Rubus paniculatus	TA	5	29444	29453	petN-psbM	IGS
Rubus paniculatus	T	11	30110	30120	psbM-trnD-GUC	IGS
Rubus paniculatus	T	14	32581	32594	trnT-GGU-psbD	IGS
Rubus paniculatus	T	11	32798	32808	trnT-GGU-psbD	IGS
Rubus paniculatus	TA	5	36458	36467	trnS-UGA-psbZ	IGS
Rubus paniculatus	AT	5	37183	37192	psbZ-trnG-GCC	IGS
Rubus paniculatus	A	10	45190	45199	ycf3_2-ycf3_1	Intron
Rubus paniculatus	TA	5	47371	47380	rps4-trnT-UGU	IGS
Rubus paniculatus	TAAT	3	48272	48283	trnT-UGU-trnL-UAA_1	IGS
Rubus paniculatus	A	13	48599	48611	trnT-UGU-trnL-UAA_1	IGS
Rubus paniculatus	AT	5	48680	48689	trnT-UGU-trnL-UAA_1	IGS
Rubus paniculatus	T	11	52027	52037	ndhK-ndhC	IGS
Rubus paniculatus	T	10	55930	55939	atpB	Gene
Rubus paniculatus	AAAT	3	56029	56040	atpB-rbcL	IGS
Rubus paniculatus	T	10	56402	56411	atpB-rbcL	IGS
Rubus paniculatus	T	11	60924	60934	psaI-ycf4	IGS
Rubus paniculatus	TC	5	62381	62390	cemA	Gene
Rubus paniculatus	G	12	64515	64526	petA-psbJ	IGS
Rubus paniculatus	A	13	66697	66709	psbE-petL	IGS
Rubus paniculatus	T	10	68914	68923	psaJ-rpl33	IGS
Rubus paniculatus	A	12	69783	69794	rps18-rpl20	IGS
Rubus paniculatus	GAA	4	69800	69811	rps18-rpl20	IGS
Rubus paniculatus	T	10	70955	70964	rpl20-rps12_1	IGS
Rubus paniculatus	T	13	71950	71962	clpP_3-clpP_2	Intron
Rubus paniculatus	T	11	72973	72983	clpP_2-clpP_1	Intron
Rubus paniculatus	A	10	76886	76895	petB_1-petB_2	Intron
Rubus paniculatus	A	10	79442	79451	petD_2-rpoA	IGS
Rubus paniculatus	T	10	82156	82165	rps8-rpl14	IGS
Rubus paniculatus	A	11	83551	83561	rpl16_2-rpl16_1	Intron
Rubus paniculatus	T	10	84186	84195	rpl16_1-rps3	IGS
Rubus paniculatus	T	10	84939	84948	rps3-rpl22	IGS
Rubus paniculatus	TTTA	3	109813	109824	trnR-ACG-trnN-GUU	IGS
Rubus paniculatus	T	10	111635	111644	ycf1	Gene
Rubus paniculatus	A	11	111679	111689	ndhF	Gene
Rubus paniculatus	TTTA	3	115248	115259	rpl32-trnL-UAG	IGS
Rubus paniculatus	AAT	4	115324	115335	rpl32-trnL-UAG	IGS
Rubus paniculatus	AATA	3	115826	115837	rpl32-trnL-UAG	IGS
Rubus paniculatus	A	10	122346	122355	ndhA_2-ndhA_1	Intron
Rubus paniculatus	A	10	122482	122491	ndhA_2-ndhA_1	Intron
Rubus paniculatus	T	13	122605	122617	ndhA_2-ndhA_1	Intron
Rubus paniculatus	AGAA	3	123275	123286	ndhA_2-ndhA_1	Intron
Rubus paniculatus	T	10	125993	126002	ycf1	Gene
Rubus paniculatus	T	12	129656	129667	ycf1	Gene
Rubus paniculatus	AATA	3	132298	132309	trnN-GUU-trnR-ACG	IGS
Rubus treutleri	type	length	start	end	loc	loc_type
Rubus treutleri	A	10	199	208	trnH-GUG-psbA	IGS
Rubus treutleri	T	11	2219	2229	matK	Gene
Rubus treutleri	A	15	4324	4338	trnK-UUU_1-rps16_2	IGS
Rubus treutleri	C	10	6183	6192	rps16_2-rps16_1	Intron
Rubus treutleri	T	11	6509	6519	rps16_1-trnQ-UUG	IGS
Rubus treutleri	AG	5	6798	6807	rps16_1-trnQ-UUG	IGS
Rubus treutleri	A	11	7939	7949	psbK-psbI	IGS
Rubus treutleri	T	15	12264	12278	atpA-atpF	IGS
Rubus treutleri	C	10	14179	14188	atpH-atpI	IGS
Rubus treutleri	A	10	14331	14340	atpH-atpI	IGS
Rubus treutleri	T	12	16060	16071	rps2-rpoC2	IGS
Rubus treutleri	T	11	18277	18287	rpoC2	Gene
Rubus treutleri	TA	5	19646	19655	rpoC2	Gene
Rubus treutleri	T	10	25988	25997	rpoB	Gene
Rubus treutleri	T	10	27351	27360	rpoB-trnC-GCA	IGS
Rubus treutleri	TA	5	29486	29495	petN-psbM	IGS
Rubus treutleri	T	10	30152	30161	psbM-trnD-GUC	IGS
Rubus treutleri	T	13	32614	32626	trnT-GGU-psbD	IGS
Rubus treutleri	T	10	32830	32839	trnT-GGU-psbD	IGS
Rubus treutleri	TA	5	36456	36465	trnS-UGA-psbZ	IGS
Rubus treutleri	AT	5	37182	37191	psbZ-trnG-GCC	IGS
Rubus treutleri	T	11	44229	44239	ycf3_3-ycf3_2	Intron
Rubus treutleri	A	10	45191	45200	ycf3_2-ycf3_1	Intron
Rubus treutleri	TA	5	47372	47381	rps4-trnT-UGU	IGS
Rubus treutleri	A	10	47394	47403	rps4-trnT-UGU	IGS
Rubus treutleri	TAAT	3	48274	48285	trnT-UGU-trnL-UAA_1	IGS
Rubus treutleri	A	13	48601	48613	trnT-UGU-trnL-UAA_1	IGS
Rubus treutleri	AT	5	48682	48691	trnT-UGU-trnL-UAA_1	IGS
Rubus treutleri	T	10	50551	50560	trnF-GAA-ndhJ	IGS
Rubus treutleri	A	10	50590	50599	trnF-GAA-ndhJ	IGS
Rubus treutleri	T	11	52004	52014	ndhK-ndhC	IGS
Rubus treutleri	T	10	55907	55916	atpB	Gene
Rubus treutleri	AAAT	3	56006	56017	atpB-rbcL	IGS
Rubus treutleri	T	10	56379	56388	atpB-rbcL	IGS
Rubus treutleri	T	12	60927	60938	psaI-ycf4	IGS
Rubus treutleri	T	11	62033	62043	ycf4-cemA	IGS
Rubus treutleri	TC	5	62386	62395	cemA	Gene
Rubus treutleri	G	11	64520	64530	petA-psbJ	IGS
Rubus treutleri	T	10	66402	66411	psbE-petL	IGS
Rubus treutleri	A	14	66698	66711	psbE-petL	IGS
Rubus treutleri	A	12	69784	69795	rps18-rpl20	IGS
Rubus treutleri	GAA	4	69801	69812	rps18-rpl20	IGS
Rubus treutleri	T	11	70956	70966	rpl20-rps12_1	IGS
Rubus treutleri	T	12	71953	71964	clpP_3-clpP_2	Intron
Rubus treutleri	T	10	72975	72984	clpP_2-clpP_1	Intron
Rubus treutleri	A	10	76887	76896	petB_1-petB_2	Intron
Rubus treutleri	A	10	79443	79452	petD_2-rpoA	IGS
Rubus treutleri	A	12	79454	79465	petD_2-rpoA	IGS
Rubus treutleri	T	10	82160	82169	rps8-rpl14	IGS
Rubus treutleri	A	11	83482	83492	rpl16_2-rpl16_1	Intron
Rubus treutleri	A	13	83557	83569	rpl16_2-rpl16_1	Intron
Rubus treutleri	T	10	84194	84203	rpl16_1-rps3	IGS
Rubus treutleri	T	12	84945	84956	rps3-rpl22	IGS
Rubus treutleri	TTTA	3	109805	109816	trnR-ACG-trnN-GUU	IGS
Rubus treutleri	A	10	111671	111680	ndhF	Gene
Rubus treutleri	TTTA	4	115235	115250	rpl32-trnL-UAG	IGS
Rubus treutleri	T	10	115255	115264	rpl32-trnL-UAG	IGS
Rubus treutleri	AAT	5	115316	115330	rpl32-trnL-UAG	IGS
Rubus treutleri	AATA	3	115821	115832	rpl32-trnL-UAG	IGS
Rubus treutleri	A	11	122341	122351	ndhA_2-ndhA_1	Intron
Rubus treutleri	A	10	122478	122487	ndhA_2-ndhA_1	Intron
Rubus treutleri	T	11	122601	122611	ndhA_2-ndhA_1	Intron
Rubus treutleri	AGAA	3	123281	123292	ndhA_2-ndhA_1	Intron
Rubus treutleri	T	10	125999	126008	ycf1	Gene
Rubus treutleri	T	12	129662	129673	ycf1	Gene
Rubus treutleri	AATA	3	132304	132315	trnN-GUU-trnR-ACG	IGS
Rubus yunanicus	type	length	start	end	loc	loc_type
Rubus yunanicus	A	10	206	215	trnH-GUG-psbA	IGS
Rubus yunanicus	T	11	2226	2236	matK	Gene
Rubus yunanicus	A	18	4328	4345	trnK-UUU_1-rps16_2	IGS
Rubus yunanicus	T	10	6515	6524	rps16_1-trnQ-UUG	IGS
Rubus yunanicus	AG	5	6803	6812	rps16_1-trnQ-UUG	IGS
Rubus yunanicus	T	11	7112	7122	rps16_1-trnQ-UUG	IGS
Rubus yunanicus	A	12	7944	7955	psbK-psbI	IGS
Rubus yunanicus	T	16	12291	12306	atpA-atpF	IGS
Rubus yunanicus	C	11	14200	14210	atpH-atpI	IGS
Rubus yunanicus	T	11	16081	16091	rps2-rpoC2	IGS
Rubus yunanicus	T	11	18296	18306	rpoC2	Gene
Rubus yunanicus	TA	5	19665	19674	rpoC2	Gene
Rubus yunanicus	T	10	26007	26016	rpoB	Gene
Rubus yunanicus	T	10	27206	27215	rpoB-trnC-GCA	IGS
Rubus yunanicus	T	10	27371	27380	rpoB-trnC-GCA	IGS
Rubus yunanicus	T	10	30181	30190	psbM-trnD-GUC	IGS
Rubus yunanicus	T	13	32649	32661	trnT-GGU-psbD	IGS
Rubus yunanicus	T	11	32865	32875	trnT-GGU-psbD	IGS
Rubus yunanicus	TA	5	36516	36525	trnS-UGA-psbZ	IGS
Rubus yunanicus	AT	5	37241	37250	psbZ-trnG-GCC	IGS
Rubus yunanicus	A	11	45257	45267	ycf3_2-ycf3_1	Intron
Rubus yunanicus	TA	5	47448	47457	rps4-trnT-UGU	IGS
Rubus yunanicus	A	10	47470	47479	rps4-trnT-UGU	IGS
Rubus yunanicus	TAAT	3	48350	48361	trnT-UGU-trnL-UAA_1	IGS
Rubus yunanicus	A	14	48677	48690	trnT-UGU-trnL-UAA_1	IGS
Rubus yunanicus	AT	5	48759	48768	trnT-UGU-trnL-UAA_1	IGS
Rubus yunanicus	A	10	50658	50667	trnF-GAA-ndhJ	IGS
Rubus yunanicus	T	11	52072	52082	ndhK-ndhC	IGS
Rubus yunanicus	T	10	55975	55984	atpB	Gene
Rubus yunanicus	AAAT	3	56074	56085	atpB-rbcL	IGS
Rubus yunanicus	T	10	56447	56456	atpB-rbcL	IGS
Rubus yunanicus	T	11	60973	60983	psaI-ycf4	IGS
Rubus yunanicus	T	10	62086	62095	ycf4-cemA	IGS
Rubus yunanicus	TC	5	62438	62447	cemA	Gene
Rubus yunanicus	G	10	64572	64581	petA-psbJ	IGS
Rubus yunanicus	T	10	66443	66452	psbE-petL	IGS
Rubus yunanicus	A	13	66739	66751	psbE-petL	IGS
Rubus yunanicus	T	10	68956	68965	psaJ-rpl33	IGS
Rubus yunanicus	T	10	69781	69790	rps18-rpl20	IGS
Rubus yunanicus	A	12	69826	69837	rps18-rpl20	IGS
Rubus yunanicus	GAA	4	69843	69854	rps18-rpl20	IGS
Rubus yunanicus	T	11	70998	71008	rpl20-rps12_1	IGS
Rubus yunanicus	T	15	71995	72009	clpP_3-clpP_2	Intron
Rubus yunanicus	TTTTA	3	72006	72020	clpP_3-clpP_2	Intron
Rubus yunanicus	T	11	73016	73026	clpP_2-clpP_1	Intron
Rubus yunanicus	A	10	76929	76938	petB_1-petB_2	Intron
Rubus yunanicus	A	10	79485	79494	petD_2-rpoA	IGS
Rubus yunanicus	A	11	79496	79506	petD_2-rpoA	IGS
Rubus yunanicus	T	11	82201	82211	rps8-rpl14	IGS
Rubus yunanicus	A	10	83523	83532	rpl16_2-rpl16_1	Intron
Rubus yunanicus	A	11	83597	83607	rpl16_2-rpl16_1	Intron
Rubus yunanicus	T	10	84232	84241	rpl16_1-rps3	IGS
Rubus yunanicus	T	12	84983	84994	rps3-rpl22	IGS
Rubus yunanicus	TTTA	3	109849	109860	trnR-ACG-trnN-GUU	IGS
Rubus yunanicus	A	10	111719	111728	ndhF	Gene
Rubus yunanicus	TTTA	3	115286	115297	rpl32-trnL-UAG	IGS
Rubus yunanicus	AAT	4	115362	115373	rpl32-trnL-UAG	IGS
Rubus yunanicus	AATA	3	115870	115881	rpl32-trnL-UAG	IGS
Rubus yunanicus	A	10	122390	122399	ndhA_2-ndhA_1	Intron
Rubus yunanicus	A	10	122526	122535	ndhA_2-ndhA_1	Intron
Rubus yunanicus	T	12	122649	122660	ndhA_2-ndhA_1	Intron
Rubus yunanicus	AGAA	3	123311	123322	ndhA_2-ndhA_1	Intron
Rubus yunanicus	T	10	126029	126038	ycf1	Gene
Rubus yunanicus	T	12	129692	129703	ycf1	Gene
Rubus yunanicus	AATA	3	132334	132345	trnN-GUU-trnR-ACG	IGS
Rubus lucens	type	length	start	end	loc	loc_type
Rubus lucens	A	13	254	266	trnH-GUG-psbA	IGS
Rubus lucens	ATAG	3	1544	1555	psbA-trnK-UUU_2	IGS
Rubus lucens	T	11	2290	2300	matK	Gene
Rubus lucens	A	10	3774	3783	matK-trnK-UUU_1	Intron
Rubus lucens	A	10	4908	4917	trnK-UUU_1-rps16_2	IGS
Rubus lucens	TAT	4	7286	7297	rps16_1-trnQ-UUG	IGS
Rubus lucens	A	12	8050	8061	psbK-psbI	IGS
Rubus lucens	T	12	8669	8680	trnS-GCU-trnR-UCU	IGS
Rubus lucens	A	11	8793	8803	trnS-GCU-trnR-UCU	IGS
Rubus lucens	A	12	8805	8816	trnS-GCU-trnR-UCU	IGS
Rubus lucens	A	10	13109	13118	atpF-atpH	IGS
Rubus lucens	A	13	15979	15991	rps2-rpoC2	IGS
Rubus lucens	T	12	18184	18195	rpoC2	Gene
Rubus lucens	TA	5	19548	19557	rpoC2	Gene
Rubus lucens	T	10	22616	22625	rpoC1_2-rpoC1_1	Intron
Rubus lucens	T	12	25886	25897	rpoB	Gene
Rubus lucens	T	10	29096	29105	petN-psbM	IGS
Rubus lucens	TA	5	29395	29404	petN-psbM	IGS
Rubus lucens	T	11	32718	32728	trnT-GGU-psbD	IGS
Rubus lucens	A	16	32933	32948	trnT-GGU-psbD	IGS
Rubus lucens	TA	5	36312	36321	trnS-UGA-psbZ	IGS
Rubus lucens	TA	6	37065	37076	psbZ-trnG-GCC	IGS
Rubus lucens	TA	9	47224	47241	rps4-trnT-UGU	IGS
Rubus lucens	A	11	47280	47290	rps4-trnT-UGU	IGS
Rubus lucens	A	13	47454	47466	rps4-trnT-UGU	IGS
Rubus lucens	A	10	47885	47894	trnT-UGU-trnL-UAA_1	IGS
Rubus lucens	A	10	48447	48456	trnT-UGU-trnL-UAA_1	IGS
Rubus lucens	T	16	50418	50433	trnF-GAA-ndhJ	IGS
Rubus lucens	T	12	51874	51885	ndhK-ndhC	IGS
Rubus lucens	TA	6	52709	52720	ndhC-trnV-UAC_2	IGS
Rubus lucens	T	10	55743	55752	atpB	Gene
Rubus lucens	AAAT	3	55842	55853	atpB-rbcL	IGS
Rubus lucens	T	10	60741	60750	psaI-ycf4	IGS
Rubus lucens	T	10	61836	61845	ycf4-cemA	IGS
Rubus lucens	T	10	64114	64123	petA-psbJ	IGS
Rubus lucens	T	10	64330	64339	petA-psbJ	IGS
Rubus lucens	A	10	66518	66527	psbE-petL	IGS
Rubus lucens	A	10	68454	68463	psaJ-rpl33	IGS
Rubus lucens	T	12	68771	68782	psaJ-rpl33	IGS
Rubus lucens	T	10	69601	69610	rps18-rpl20	IGS
Rubus lucens	A	10	69646	69655	rps18-rpl20	IGS
Rubus lucens	T	12	71813	71824	clpP_3-clpP_2	Intron
Rubus lucens	T	10	72831	72840	clpP_2-clpP_1	Intron
Rubus lucens	T	13	81966	81978	rps8-rpl14	IGS
Rubus lucens	A	10	83318	83327	rpl16_2-rpl16_1	Intron
Rubus lucens	A	10	83392	83401	rpl16_2-rpl16_1	Intron
Rubus lucens	T	12	84026	84037	rpl16_1-rps3	IGS
Rubus lucens	T	10	84781	84790	rps3-rpl22	IGS
Rubus lucens	T	10	101245	101254	rps12_2-trnV-GAC	IGS
Rubus lucens	TTTA	3	109647	109658	trnR-ACG-trnN-GUU	IGS
Rubus lucens	AAAT	3	113758	113769	ndhF-rpl32	IGS
Rubus lucens	TAA	5	113845	113859	ndhF-rpl32	IGS
Rubus lucens	AATA	3	115597	115608	rpl32-trnL-UAG	IGS
Rubus lucens	AT	5	121225	121234	ndhI-ndhA_2	IGS
Rubus lucens	ATT	4	122045	122056	ndhA_2-ndhA_1	Intron
Rubus lucens	A	10	122228	122237	ndhA_2-ndhA_1	Intron
Rubus lucens	T	14	122336	122349	ndhA_2-ndhA_1	Intron
Rubus lucens	A	10	122981	122990	ndhA_2-ndhA_1	Intron
Rubus lucens	AGAA	3	123033	123044	ndhA_2-ndhA_1	Intron
Rubus lucens	T	10	125751	125760	ycf1	Gene
Rubus lucens	T	11	126385	126395	ycf1	Gene
Rubus lucens	T	10	129393	129402	ycf1	Gene
Rubus lucens	T	12	129423	129434	ycf1	Gene
Rubus lucens	AATA	3	132071	132082	trnN-GUU-trnR-ACG	IGS
Rubus lucens	A	10	140477	140486	trnV-GAC-rps12_2	IGS
Rubus kumaonensis	type	length	start	end	loc	loc_type
Rubus kumaonensis	A	15	199	213	trnH-GUG-psbA	IGS
Rubus kumaonensis	T	11	2224	2234	matK	Gene
Rubus kumaonensis	A	14	4308	4321	trnK-UUU_1-rps16_2	IGS
Rubus kumaonensis	A	10	4324	4333	trnK-UUU_1-rps16_2	IGS
Rubus kumaonensis	T	12	6494	6505	rps16_1-trnQ-UUG	IGS
Rubus kumaonensis	AG	5	6784	6793	rps16_1-trnQ-UUG	IGS
Rubus kumaonensis	A	12	7930	7941	psbK-psbI	IGS
Rubus kumaonensis	A	10	8688	8697	trnS-GCU-trnR-UCU	IGS
Rubus kumaonensis	T	16	12256	12271	atpA-atpF	IGS
Rubus kumaonensis	C	10	14165	14174	atpH-atpI	IGS
Rubus kumaonensis	T	10	14175	14184	atpH-atpI	IGS
Rubus kumaonensis	T	12	16046	16057	rps2-rpoC2	IGS
Rubus kumaonensis	T	11	18263	18273	rpoC2	Gene
Rubus kumaonensis	TA	5	19632	19641	rpoC2	Gene
Rubus kumaonensis	T	10	25974	25983	rpoB	Gene
Rubus kumaonensis	T	10	27173	27182	rpoB-trnC-GCA	IGS
Rubus kumaonensis	G	11	29451	29461	petN-psbM	IGS
Rubus kumaonensis	TA	5	29474	29483	petN-psbM	IGS
Rubus kumaonensis	T	10	30140	30149	psbM-trnD-GUC	IGS
Rubus kumaonensis	T	13	32594	32606	trnT-GGU-psbD	IGS
Rubus kumaonensis	TA	5	36468	36477	trnS-UGA-psbZ	IGS
Rubus kumaonensis	AT	5	37193	37202	psbZ-trnG-GCC	IGS
Rubus kumaonensis	A	10	45200	45209	ycf3_2-ycf3_1	Intron
Rubus kumaonensis	TA	5	47390	47399	rps4-trnT-UGU	IGS
Rubus kumaonensis	TAAT	3	48291	48302	trnT-UGU-trnL-UAA_1	IGS
Rubus kumaonensis	A	11	48618	48628	trnT-UGU-trnL-UAA_1	IGS
Rubus kumaonensis	AT	5	48697	48706	trnT-UGU-trnL-UAA_1	IGS
Rubus kumaonensis	A	10	50604	50613	trnF-GAA-ndhJ	IGS
Rubus kumaonensis	T	13	52018	52030	ndhK-ndhC	IGS
Rubus kumaonensis	T	10	55958	55967	atpB	Gene
Rubus kumaonensis	AAAT	3	56057	56068	atpB-rbcL	IGS
Rubus kumaonensis	TC	5	62409	62418	cemA	Gene
Rubus kumaonensis	T	10	66414	66423	psbE-petL	IGS
Rubus kumaonensis	A	12	66710	66721	psbE-petL	IGS
Rubus kumaonensis	T	10	68926	68935	psaJ-rpl33	IGS
Rubus kumaonensis	T	10	69751	69760	rps18-rpl20	IGS
Rubus kumaonensis	A	11	69796	69806	rps18-rpl20	IGS
Rubus kumaonensis	GAA	4	69812	69823	rps18-rpl20	IGS
Rubus kumaonensis	T	11	70967	70977	rpl20-rps12_1	IGS
Rubus kumaonensis	T	13	71964	71976	clpP_3-clpP_2	Intron
Rubus kumaonensis	T	11	72987	72997	clpP_2-clpP_1	Intron
Rubus kumaonensis	A	10	79450	79459	petD_2-rpoA	IGS
Rubus kumaonensis	T	10	81635	81644	infA-rps8	IGS
Rubus kumaonensis	T	10	82155	82164	rps8-rpl14	IGS
Rubus kumaonensis	A	11	83477	83487	rpl16_2-rpl16_1	Intron
Rubus kumaonensis	A	12	83552	83563	rpl16_2-rpl16_1	Intron
Rubus kumaonensis	T	10	84188	84197	rpl16_1-rps3	IGS
Rubus kumaonensis	T	12	84939	84950	rps3-rpl22	IGS
Rubus kumaonensis	TTTA	3	109799	109810	trnR-ACG-trnN-GUU	IGS
Rubus kumaonensis	A	10	111665	111674	ndhF	Gene
Rubus kumaonensis	TTTA	3	115233	115244	rpl32-trnL-UAG	IGS
Rubus kumaonensis	AAT	4	115309	115320	rpl32-trnL-UAG	IGS
Rubus kumaonensis	A	10	115410	115419	rpl32-trnL-UAG	IGS
Rubus kumaonensis	AATA	3	115807	115818	rpl32-trnL-UAG	IGS
Rubus kumaonensis	A	10	122328	122337	ndhA_2-ndhA_1	Intron
Rubus kumaonensis	A	10	122464	122473	ndhA_2-ndhA_1	Intron
Rubus kumaonensis	T	12	122587	122598	ndhA_2-ndhA_1	Intron
Rubus kumaonensis	A	10	123206	123215	ndhA_2-ndhA_1	Intron
Rubus kumaonensis	AGAA	3	123257	123268	ndhA_2-ndhA_1	Intron
Rubus kumaonensis	T	10	125980	125989	ycf1	Gene
Rubus kumaonensis	T	12	129643	129654	ycf1	Gene
Rubus kumaonensis	AATA	3	132285	132296	trnN-GUU-trnR-ACG	IGS
Rubus luchunensis	type	length	start	end	loc	loc_type
Rubus luchunensis	A	10	199	208	trnH-GUG-psbA	IGS
Rubus luchunensis	T	11	2219	2229	matK	Gene
Rubus luchunensis	A	18	4321	4338	trnK-UUU_1-rps16_2	IGS
Rubus luchunensis	C	10	6184	6193	rps16_2-rps16_1	Intron
Rubus luchunensis	T	11	6512	6522	rps16_1-trnQ-UUG	IGS
Rubus luchunensis	AG	5	6801	6810	rps16_1-trnQ-UUG	IGS
Rubus luchunensis	A	10	7943	7952	psbK-psbI	IGS
Rubus luchunensis	A	10	8700	8709	trnS-GCU-trnR-UCU	IGS
Rubus luchunensis	T	16	12268	12283	atpA-atpF	IGS
Rubus luchunensis	T	12	15897	15908	rps2-rpoC2	IGS
Rubus luchunensis	T	11	18114	18124	rpoC2	Gene
Rubus luchunensis	TA	5	19483	19492	rpoC2	Gene
Rubus luchunensis	T	10	25825	25834	rpoB	Gene
Rubus luchunensis	T	10	27024	27033	rpoB-trnC-GCA	IGS
Rubus luchunensis	TA	5	29352	29361	petN-psbM	IGS
Rubus luchunensis	T	10	30018	30027	psbM-trnD-GUC	IGS
Rubus luchunensis	T	14	32488	32501	trnT-GGU-psbD	IGS
Rubus luchunensis	T	11	32705	32715	trnT-GGU-psbD	IGS
Rubus luchunensis	TA	5	36365	36374	trnS-UGA-psbZ	IGS
Rubus luchunensis	AT	5	37090	37099	psbZ-trnG-GCC	IGS
Rubus luchunensis	TA	5	47203	47212	rps4-trnT-UGU	IGS
Rubus luchunensis	TAAT	3	48044	48055	trnT-UGU-trnL-UAA_1	IGS
Rubus luchunensis	A	13	48398	48410	trnT-UGU-trnL-UAA_1	IGS
Rubus luchunensis	AT	5	48479	48488	trnT-UGU-trnL-UAA_1	IGS
Rubus luchunensis	T	11	51801	51811	ndhK-ndhC	IGS
Rubus luchunensis	T	10	55704	55713	atpB	Gene
Rubus luchunensis	AAAT	3	55803	55814	atpB-rbcL	IGS
Rubus luchunensis	T	10	56176	56185	atpB-rbcL	IGS
Rubus luchunensis	T	11	60698	60708	psaI-ycf4	IGS
Rubus luchunensis	TC	5	62149	62158	cemA	Gene
Rubus luchunensis	G	12	64283	64294	petA-psbJ	IGS
Rubus luchunensis	T	10	68605	68614	psaJ-rpl33	IGS
Rubus luchunensis	A	12	69474	69485	rps18-rpl20	IGS
Rubus luchunensis	GAA	4	69491	69502	rps18-rpl20	IGS
Rubus luchunensis	T	10	70646	70655	rpl20-rps12_1	IGS
Rubus luchunensis	T	13	71641	71653	clpP_3-clpP_2	Intron
Rubus luchunensis	T	12	72664	72675	clpP_2-clpP_1	Intron
Rubus luchunensis	A	10	79133	79142	petD_2-rpoA	IGS
Rubus luchunensis	A	10	79144	79153	petD_2-rpoA	IGS
Rubus luchunensis	T	10	81848	81857	rps8-rpl14	IGS
Rubus luchunensis	A	11	83243	83253	rpl16_2-rpl16_1	Intron
Rubus luchunensis	T	11	83878	83888	rpl16_1-rps3	IGS
Rubus luchunensis	T	10	84632	84641	rps3-rpl22	IGS
Rubus luchunensis	T	10	85215	85224	rpl22-rps19	IGS
Rubus luchunensis	TTTA	3	109498	109509	trnR-ACG-trnN-GUU	IGS
Rubus luchunensis	A	11	111363	111373	ndhF	Gene
Rubus luchunensis	TTTA	3	114977	114988	rpl32-trnL-UAG	IGS
Rubus luchunensis	AAT	4	115053	115064	rpl32-trnL-UAG	IGS
Rubus luchunensis	AATA	3	115555	115566	rpl32-trnL-UAG	IGS
Rubus luchunensis	A	11	122075	122085	ndhA_2-ndhA_1	Intron
Rubus luchunensis	A	10	122212	122221	ndhA_2-ndhA_1	Intron
Rubus luchunensis	T	13	122335	122347	ndhA_2-ndhA_1	Intron
Rubus luchunensis	AGAA	3	123005	123016	ndhA_2-ndhA_1	Intron
Rubus luchunensis	T	10	125723	125732	ycf1	Gene
Rubus luchunensis	T	12	129386	129397	ycf1	Gene
Rubus luchunensis	AATA	3	132028	132039	trnN-GUU-trnR-ACG	IGS
Rubus metoensis	type	length	start	end	loc	loc_type
Rubus metoensis	A	10	219	228	trnH-GUG-psbA	IGS
Rubus metoensis	CAG	4	971	982	psbA	Gene
Rubus metoensis	T	11	2244	2254	matK	Gene
Rubus metoensis	A	12	4345	4356	trnK-UUU_1-rps16_2	IGS
Rubus metoensis	T	11	4929	4939	trnK-UUU_1-rps16_2	IGS
Rubus metoensis	C	10	6205	6214	rps16_2-rps16_1	Intron
Rubus metoensis	A	11	6215	6225	rps16_2-rps16_1	Intron
Rubus metoensis	T	10	6541	6550	rps16_1-trnQ-UUG	IGS
Rubus metoensis	AG	5	6812	6821	rps16_1-trnQ-UUG	IGS
Rubus metoensis	A	10	8767	8776	trnS-GCU-trnR-UCU	IGS
Rubus metoensis	TTA	4	10472	10483	trnR-UCU-atpA	IGS
Rubus metoensis	T	15	12315	12329	atpA-atpF	IGS
Rubus metoensis	T	14	14229	14242	atpH-atpI	IGS
Rubus metoensis	T	11	16104	16114	rps2-rpoC2	IGS
Rubus metoensis	T	11	18326	18336	rpoC2	Gene
Rubus metoensis	TA	5	19695	19704	rpoC2	Gene
Rubus metoensis	T	10	22777	22786	rpoC1_2-rpoC1_1	Intron
Rubus metoensis	T	10	26038	26047	rpoB	Gene
Rubus metoensis	T	10	27237	27246	rpoB-trnC-GCA	IGS
Rubus metoensis	TA	5	29521	29530	petN-psbM	IGS
Rubus metoensis	T	10	30187	30196	psbM-trnD-GUC	IGS
Rubus metoensis	T	11	32664	32674	trnT-GGU-psbD	IGS
Rubus metoensis	T	10	32883	32892	trnT-GGU-psbD	IGS
Rubus metoensis	TA	5	36580	36589	trnS-UGA-psbZ	IGS
Rubus metoensis	AT	5	37304	37313	psbZ-trnG-GCC	IGS
Rubus metoensis	A	15	45303	45317	ycf3_2-ycf3_1	Intron
Rubus metoensis	TA	5	47479	47488	rps4-trnT-UGU	IGS
Rubus metoensis	TAAT	3	48394	48405	trnT-UGU-trnL-UAA_1	IGS
Rubus metoensis	TA	6	48418	48429	trnT-UGU-trnL-UAA_1	IGS
Rubus metoensis	A	14	48750	48763	trnT-UGU-trnL-UAA_1	IGS
Rubus metoensis	AT	5	48832	48841	trnT-UGU-trnL-UAA_1	IGS
Rubus metoensis	A	10	50740	50749	trnF-GAA-ndhJ	IGS
Rubus metoensis	T	14	52154	52167	ndhK-ndhC	IGS
Rubus metoensis	T	10	56059	56068	atpB	Gene
Rubus metoensis	AAAT	3	56158	56169	atpB-rbcL	IGS
Rubus metoensis	T	11	61109	61119	psaI-ycf4	IGS
Rubus metoensis	T	10	62215	62224	ycf4-cemA	IGS
Rubus metoensis	TC	5	62567	62576	cemA	Gene
Rubus metoensis	T	10	64696	64705	petA-psbJ	IGS
Rubus metoensis	G	12	64707	64718	petA-psbJ	IGS
Rubus metoensis	A	11	66908	66918	psbE-petL	IGS
Rubus metoensis	ATAAT	3	68285	68299	trnP-UGG-psaJ	IGS
Rubus metoensis	T	11	68815	68825	psaJ-rpl33	IGS
Rubus metoensis	T	10	69177	69186	psaJ-rpl33	IGS
Rubus metoensis	A	18	70045	70062	rps18-rpl20	IGS
Rubus metoensis	GAA	4	70068	70079	rps18-rpl20	IGS
Rubus metoensis	T	14	72207	72220	clpP_3-clpP_2	Intron
Rubus metoensis	A	12	77150	77161	petB_1-petB_2	Intron
Rubus metoensis	A	11	79702	79712	petD_2-rpoA	IGS
Rubus metoensis	A	11	79714	79724	petD_2-rpoA	IGS
Rubus metoensis	T	12	82417	82428	rps8-rpl14	IGS
Rubus metoensis	T	11	82925	82935	rpl14-rpl16_2	IGS
Rubus metoensis	A	10	83755	83764	rpl16_2-rpl16_1	Intron
Rubus metoensis	A	10	83829	83838	rpl16_2-rpl16_1	Intron
Rubus metoensis	T	12	85213	85224	rps3-rpl22	IGS
Rubus metoensis	TTAT	3	85781	85792	rpl22-rps19	IGS
Rubus metoensis	T	10	85795	85804	rpl22-rps19	IGS
Rubus metoensis	TTTA	3	110069	110080	trnR-ACG-trnN-GUU	IGS
Rubus metoensis	TTTA	3	115481	115492	rpl32-trnL-UAG	IGS
Rubus metoensis	AATA	3	116032	116043	rpl32-trnL-UAG	IGS
Rubus metoensis	AT	5	117345	117354	ccsA-ndhD	IGS
Rubus metoensis	AT	5	121679	121688	ndhI-ndhA_2	IGS
Rubus metoensis	TTTTA	3	122408	122422	ndhA_2-ndhA_1	Intron
Rubus metoensis	A	11	122562	122572	ndhA_2-ndhA_1	Intron
Rubus metoensis	A	10	122699	122708	ndhA_2-ndhA_1	Intron
Rubus metoensis	T	12	122804	122815	ndhA_2-ndhA_1	Intron
Rubus metoensis	AGAA	3	123473	123484	ndhA_2-ndhA_1	Intron
Rubus metoensis	T	10	126191	126200	ycf1	Gene
Rubus metoensis	T	10	128451	128460	ycf1	Gene
Rubus metoensis	T	12	129854	129865	ycf1	Gene
Rubus metoensis	AATA	3	132496	132507	trnN-GUU-trnR-ACG	IGS
Rubus rufus	type	length	start	end	loc	loc_type
Rubus rufus	A	11	199	209	trnH-GUG-psbA	IGS
Rubus rufus	T	11	2220	2230	matK	Gene
Rubus rufus	A	15	4325	4339	trnK-UUU_1-rps16_2	IGS
Rubus rufus	T	11	6516	6526	rps16_1-trnQ-UUG	IGS
Rubus rufus	AG	5	6805	6814	rps16_1-trnQ-UUG	IGS
Rubus rufus	A	10	7946	7955	psbK-psbI	IGS
Rubus rufus	A	10	8703	8712	trnS-GCU-trnR-UCU	IGS
Rubus rufus	T	15	12271	12285	atpA-atpF	IGS
Rubus rufus	T	10	14195	14204	atpH-atpI	IGS
Rubus rufus	T	11	16066	16076	rps2-rpoC2	IGS
Rubus rufus	T	11	18282	18292	rpoC2	Gene
Rubus rufus	TA	5	19651	19660	rpoC2	Gene
Rubus rufus	T	10	25993	26002	rpoB	Gene
Rubus rufus	T	10	27356	27365	rpoB-trnC-GCA	IGS
Rubus rufus	TA	5	29491	29500	petN-psbM	IGS
Rubus rufus	T	10	30157	30166	psbM-trnD-GUC	IGS
Rubus rufus	T	13	32619	32631	trnT-GGU-psbD	IGS
Rubus rufus	T	10	32835	32844	trnT-GGU-psbD	IGS
Rubus rufus	TA	5	36461	36470	trnS-UGA-psbZ	IGS
Rubus rufus	AT	5	37186	37195	psbZ-trnG-GCC	IGS
Rubus rufus	T	10	44228	44237	ycf3_3-ycf3_2	Intron
Rubus rufus	A	16	45189	45204	ycf3_2-ycf3_1	Intron
Rubus rufus	TA	5	47370	47379	rps4-trnT-UGU	IGS
Rubus rufus	A	10	47392	47401	rps4-trnT-UGU	IGS
Rubus rufus	TAAT	3	48272	48283	trnT-UGU-trnL-UAA_1	IGS
Rubus rufus	A	14	48599	48612	trnT-UGU-trnL-UAA_1	IGS
Rubus rufus	AT	5	48681	48690	trnT-UGU-trnL-UAA_1	IGS
Rubus rufus	T	11	52001	52011	ndhK-ndhC	IGS
Rubus rufus	T	10	55904	55913	atpB	Gene
Rubus rufus	AAAT	3	56003	56014	atpB-rbcL	IGS
Rubus rufus	T	10	56376	56385	atpB-rbcL	IGS
Rubus rufus	T	12	60903	60914	psaI-ycf4	IGS
Rubus rufus	T	11	62009	62019	ycf4-cemA	IGS
Rubus rufus	TC	5	62362	62371	cemA	Gene
Rubus rufus	G	10	64496	64505	petA-psbJ	IGS
Rubus rufus	T	10	66377	66386	psbE-petL	IGS
Rubus rufus	A	14	66673	66686	psbE-petL	IGS
Rubus rufus	A	13	69759	69771	rps18-rpl20	IGS
Rubus rufus	GAA	4	69777	69788	rps18-rpl20	IGS
Rubus rufus	T	10	70932	70941	rpl20-rps12_1	IGS
Rubus rufus	T	12	71929	71940	clpP_3-clpP_2	Intron
Rubus rufus	T	10	72951	72960	clpP_2-clpP_1	Intron
Rubus rufus	A	10	79418	79427	petD_2-rpoA	IGS
Rubus rufus	A	11	79429	79439	petD_2-rpoA	IGS
Rubus rufus	T	10	82134	82143	rps8-rpl14	IGS
Rubus rufus	A	11	83456	83466	rpl16_2-rpl16_1	Intron
Rubus rufus	A	11	83531	83541	rpl16_2-rpl16_1	Intron
Rubus rufus	T	10	84166	84175	rpl16_1-rps3	IGS
Rubus rufus	T	12	84917	84928	rps3-rpl22	IGS
Rubus rufus	TTTA	3	109777	109788	trnR-ACG-trnN-GUU	IGS
Rubus rufus	T	10	111599	111608	ycf1	Gene
Rubus rufus	A	10	111644	111653	ndhF	Gene
Rubus rufus	TTTA	4	115208	115223	rpl32-trnL-UAG	IGS
Rubus rufus	AAT	4	115288	115299	rpl32-trnL-UAG	IGS
Rubus rufus	AAT	4	115314	115325	rpl32-trnL-UAG	IGS
Rubus rufus	AATA	3	115816	115827	rpl32-trnL-UAG	IGS
Rubus rufus	A	11	122336	122346	ndhA_2-ndhA_1	Intron
Rubus rufus	A	10	122473	122482	ndhA_2-ndhA_1	Intron
Rubus rufus	T	12	122596	122607	ndhA_2-ndhA_1	Intron
Rubus rufus	AGAA	3	123277	123288	ndhA_2-ndhA_1	Intron
Rubus rufus	T	10	125995	126004	ycf1	Gene
Rubus rufus	T	12	129658	129669	ycf1	Gene
Rubus rufus	AATA	3	132300	132311	trnN-GUU-trnR-ACG	IGS
Rubus fuscifolius	type	length	start	end	loc	loc_type
Rubus fuscifolius	A	14	304	317	trnH-GUG-psbA	IGS
Rubus fuscifolius	T	11	2328	2338	matK	Gene
Rubus fuscifolius	A	15	4436	4450	trnK-UUU_1-rps16_2	IGS
Rubus fuscifolius	A	10	4453	4462	trnK-UUU_1-rps16_2	IGS
Rubus fuscifolius	T	10	5769	5778	rps16_2-rps16_1	Intron
Rubus fuscifolius	T	10	6624	6633	rps16_1-trnQ-UUG	IGS
Rubus fuscifolius	AG	5	6912	6921	rps16_1-trnQ-UUG	IGS
Rubus fuscifolius	A	12	8071	8082	psbK-psbI	IGS
Rubus fuscifolius	A	10	8829	8838	trnS-GCU-trnR-UCU	IGS
Rubus fuscifolius	T	17	12397	12413	atpA-atpF	IGS
Rubus fuscifolius	C	11	14307	14317	atpH-atpI	IGS
Rubus fuscifolius	T	10	14318	14327	atpH-atpI	IGS
Rubus fuscifolius	T	12	16189	16200	rps2-rpoC2	IGS
Rubus fuscifolius	T	11	18406	18416	rpoC2	Gene
Rubus fuscifolius	TA	5	19775	19784	rpoC2	Gene
Rubus fuscifolius	T	10	26117	26126	rpoB	Gene
Rubus fuscifolius	TA	5	29615	29624	petN-psbM	IGS
Rubus fuscifolius	T	13	32734	32746	trnT-GGU-psbD	IGS
Rubus fuscifolius	T	10	32950	32959	trnT-GGU-psbD	IGS
Rubus fuscifolius	TA	5	36599	36608	trnS-UGA-psbZ	IGS
Rubus fuscifolius	AT	5	37324	37333	psbZ-trnG-GCC	IGS
Rubus fuscifolius	A	10	45331	45340	ycf3_2-ycf3_1	Intron
Rubus fuscifolius	TA	5	47521	47530	rps4-trnT-UGU	IGS
Rubus fuscifolius	TAAT	3	48422	48433	trnT-UGU-trnL-UAA_1	IGS
Rubus fuscifolius	A	11	48749	48759	trnT-UGU-trnL-UAA_1	IGS
Rubus fuscifolius	AT	5	48828	48837	trnT-UGU-trnL-UAA_1	IGS
Rubus fuscifolius	T	12	52148	52159	ndhK-ndhC	IGS
Rubus fuscifolius	T	10	56069	56078	atpB	Gene
Rubus fuscifolius	AAAT	3	56168	56179	atpB-rbcL	IGS
Rubus fuscifolius	T	10	56541	56550	atpB-rbcL	IGS
Rubus fuscifolius	T	10	61068	61077	psaI-ycf4	IGS
Rubus fuscifolius	TC	5	62530	62539	cemA	Gene
Rubus fuscifolius	G	11	64664	64674	petA-psbJ	IGS
Rubus fuscifolius	T	10	66537	66546	psbE-petL	IGS
Rubus fuscifolius	A	14	66833	66846	psbE-petL	IGS
Rubus fuscifolius	A	10	68817	68826	psaJ-rpl33	IGS
Rubus fuscifolius	T	10	69044	69053	psaJ-rpl33	IGS
Rubus fuscifolius	A	11	69913	69923	rps18-rpl20	IGS
Rubus fuscifolius	GAA	4	69929	69940	rps18-rpl20	IGS
Rubus fuscifolius	T	11	71084	71094	rpl20-rps12_1	IGS
Rubus fuscifolius	T	12	72081	72092	clpP_3-clpP_2	Intron
Rubus fuscifolius	T	12	73103	73114	clpP_2-clpP_1	Intron
Rubus fuscifolius	A	11	79587	79597	petD_2-rpoA	IGS
Rubus fuscifolius	T	10	82292	82301	rps8-rpl14	IGS
Rubus fuscifolius	A	10	83614	83623	rpl16_2-rpl16_1	Intron
Rubus fuscifolius	A	13	83688	83700	rpl16_2-rpl16_1	Intron
Rubus fuscifolius	T	10	84325	84334	rpl16_1-rps3	IGS
Rubus fuscifolius	T	12	85076	85087	rps3-rpl22	IGS
Rubus fuscifolius	TTTA	3	109926	109937	trnR-ACG-trnN-GUU	IGS
Rubus fuscifolius	A	10	111792	111801	ndhF	Gene
Rubus fuscifolius	TTTA	3	115360	115371	rpl32-trnL-UAG	IGS
Rubus fuscifolius	AAT	4	115445	115456	rpl32-trnL-UAG	IGS
Rubus fuscifolius	A	10	115546	115555	rpl32-trnL-UAG	IGS
Rubus fuscifolius	AATA	3	115943	115954	rpl32-trnL-UAG	IGS
Rubus fuscifolius	A	11	122463	122473	ndhA_2-ndhA_1	Intron
Rubus fuscifolius	A	10	122600	122609	ndhA_2-ndhA_1	Intron
Rubus fuscifolius	T	14	122723	122736	ndhA_2-ndhA_1	Intron
Rubus fuscifolius	A	10	123344	123353	ndhA_2-ndhA_1	Intron
Rubus fuscifolius	AGAA	3	123395	123406	ndhA_2-ndhA_1	Intron
Rubus fuscifolius	T	10	126118	126127	ycf1	Gene
Rubus fuscifolius	T	12	129781	129792	ycf1	Gene
Rubus fuscifolius	AATA	3	132423	132434	trnN-GUU-trnR-ACG	IGS
Rubus chrysobotrys	type	length	start	end	loc	loc_type
Rubus chrysobotrys	A	14	199	212	trnH-GUG-psbA	IGS
Rubus chrysobotrys	T	11	2223	2233	matK	Gene
Rubus chrysobotrys	A	15	4331	4345	trnK-UUU_1-rps16_2	IGS
Rubus chrysobotrys	A	10	4348	4357	trnK-UUU_1-rps16_2	IGS
Rubus chrysobotrys	T	10	5664	5673	rps16_2-rps16_1	Intron
Rubus chrysobotrys	T	10	6519	6528	rps16_1-trnQ-UUG	IGS
Rubus chrysobotrys	AG	5	6807	6816	rps16_1-trnQ-UUG	IGS
Rubus chrysobotrys	A	12	7966	7977	psbK-psbI	IGS
Rubus chrysobotrys	A	10	8724	8733	trnS-GCU-trnR-UCU	IGS
Rubus chrysobotrys	T	17	12292	12308	atpA-atpF	IGS
Rubus chrysobotrys	C	11	14202	14212	atpH-atpI	IGS
Rubus chrysobotrys	T	10	14213	14222	atpH-atpI	IGS
Rubus chrysobotrys	T	12	16084	16095	rps2-rpoC2	IGS
Rubus chrysobotrys	T	11	18301	18311	rpoC2	Gene
Rubus chrysobotrys	TA	5	19670	19679	rpoC2	Gene
Rubus chrysobotrys	T	10	26012	26021	rpoB	Gene
Rubus chrysobotrys	TA	5	29510	29519	petN-psbM	IGS
Rubus chrysobotrys	T	13	32629	32641	trnT-GGU-psbD	IGS
Rubus chrysobotrys	T	10	32845	32854	trnT-GGU-psbD	IGS
Rubus chrysobotrys	TA	5	36494	36503	trnS-UGA-psbZ	IGS
Rubus chrysobotrys	AT	5	37219	37228	psbZ-trnG-GCC	IGS
Rubus chrysobotrys	A	10	45226	45235	ycf3_2-ycf3_1	Intron
Rubus chrysobotrys	TA	5	47416	47425	rps4-trnT-UGU	IGS
Rubus chrysobotrys	TAAT	3	48317	48328	trnT-UGU-trnL-UAA_1	IGS
Rubus chrysobotrys	A	11	48644	48654	trnT-UGU-trnL-UAA_1	IGS
Rubus chrysobotrys	AT	5	48723	48732	trnT-UGU-trnL-UAA_1	IGS
Rubus chrysobotrys	T	12	52043	52054	ndhK-ndhC	IGS
Rubus chrysobotrys	T	10	55964	55973	atpB	Gene
Rubus chrysobotrys	AAAT	3	56063	56074	atpB-rbcL	IGS
Rubus chrysobotrys	T	10	56436	56445	atpB-rbcL	IGS
Rubus chrysobotrys	T	10	60963	60972	psaI-ycf4	IGS
Rubus chrysobotrys	TC	5	62425	62434	cemA	Gene
Rubus chrysobotrys	G	11	64559	64569	petA-psbJ	IGS
Rubus chrysobotrys	T	10	66432	66441	psbE-petL	IGS
Rubus chrysobotrys	A	14	66728	66741	psbE-petL	IGS
Rubus chrysobotrys	A	10	68712	68721	psaJ-rpl33	IGS
Rubus chrysobotrys	T	10	68939	68948	psaJ-rpl33	IGS
Rubus chrysobotrys	A	11	69808	69818	rps18-rpl20	IGS
Rubus chrysobotrys	GAA	4	69824	69835	rps18-rpl20	IGS
Rubus chrysobotrys	T	11	70979	70989	rpl20-rps12_1	IGS
Rubus chrysobotrys	T	12	71976	71987	clpP_3-clpP_2	Intron
Rubus chrysobotrys	T	12	72998	73009	clpP_2-clpP_1	Intron
Rubus chrysobotrys	A	11	79482	79492	petD_2-rpoA	IGS
Rubus chrysobotrys	T	10	82187	82196	rps8-rpl14	IGS
Rubus chrysobotrys	A	10	83509	83518	rpl16_2-rpl16_1	Intron
Rubus chrysobotrys	A	13	83583	83595	rpl16_2-rpl16_1	Intron
Rubus chrysobotrys	T	10	84220	84229	rpl16_1-rps3	IGS
Rubus chrysobotrys	T	12	84971	84982	rps3-rpl22	IGS
Rubus chrysobotrys	TTTA	3	109821	109832	trnR-ACG-trnN-GUU	IGS
Rubus chrysobotrys	A	10	111687	111696	ndhF	Gene
Rubus chrysobotrys	TTTA	3	115255	115266	rpl32-trnL-UAG	IGS
Rubus chrysobotrys	AAT	4	115345	115356	rpl32-trnL-UAG	IGS
Rubus chrysobotrys	A	10	115446	115455	rpl32-trnL-UAG	IGS
Rubus chrysobotrys	AATA	3	115843	115854	rpl32-trnL-UAG	IGS
Rubus chrysobotrys	A	11	122363	122373	ndhA_2-ndhA_1	Intron
Rubus chrysobotrys	A	10	122500	122509	ndhA_2-ndhA_1	Intron
Rubus chrysobotrys	T	14	122623	122636	ndhA_2-ndhA_1	Intron
Rubus chrysobotrys	A	10	123244	123253	ndhA_2-ndhA_1	Intron
Rubus chrysobotrys	AGAA	3	123295	123306	ndhA_2-ndhA_1	Intron
Rubus chrysobotrys	T	10	126018	126027	ycf1	Gene
Rubus chrysobotrys	T	12	129681	129692	ycf1	Gene
Rubus chrysobotrys	AATA	3	132323	132334	trnN-GUU-trnR-ACG	IGS
Rubus refractus	type	length	start	end	loc	loc_type
Rubus refractus	A	14	199	212	trnH-GUG-psbA	IGS
Rubus refractus	T	11	2223	2233	matK	Gene
Rubus refractus	A	10	3713	3722	matK-trnK-UUU_1	Intron
Rubus refractus	A	14	4321	4334	trnK-UUU_1-rps16_2	IGS
Rubus refractus	A	10	4337	4346	trnK-UUU_1-rps16_2	IGS
Rubus refractus	T	10	5653	5662	rps16_2-rps16_1	Intron
Rubus refractus	T	10	6508	6517	rps16_1-trnQ-UUG	IGS
Rubus refractus	AG	5	6796	6805	rps16_1-trnQ-UUG	IGS
Rubus refractus	A	11	7937	7947	psbK-psbI	IGS
Rubus refractus	A	10	8694	8703	trnS-GCU-trnR-UCU	IGS
Rubus refractus	T	15	12267	12281	atpA-atpF	IGS
Rubus refractus	C	11	14175	14185	atpH-atpI	IGS
Rubus refractus	T	12	16056	16067	rps2-rpoC2	IGS
Rubus refractus	T	11	18273	18283	rpoC2	Gene
Rubus refractus	TA	5	19642	19651	rpoC2	Gene
Rubus refractus	T	10	25984	25993	rpoB	Gene
Rubus refractus	T	10	27183	27192	rpoB-trnC-GCA	IGS
Rubus refractus	T	11	27348	27358	rpoB-trnC-GCA	IGS
Rubus refractus	G	10	29463	29472	petN-psbM	IGS
Rubus refractus	TA	5	29485	29494	petN-psbM	IGS
Rubus refractus	T	10	30151	30160	psbM-trnD-GUC	IGS
Rubus refractus	T	14	32599	32612	trnT-GGU-psbD	IGS
Rubus refractus	T	10	32816	32825	trnT-GGU-psbD	IGS
Rubus refractus	TA	5	36466	36475	trnS-UGA-psbZ	IGS
Rubus refractus	AT	5	37191	37200	psbZ-trnG-GCC	IGS
Rubus refractus	A	10	45198	45207	ycf3_2-ycf3_1	Intron
Rubus refractus	TA	5	47396	47405	rps4-trnT-UGU	IGS
Rubus refractus	TAAT	3	48297	48308	trnT-UGU-trnL-UAA_1	IGS
Rubus refractus	A	11	48624	48634	trnT-UGU-trnL-UAA_1	IGS
Rubus refractus	AT	5	48703	48712	trnT-UGU-trnL-UAA_1	IGS
Rubus refractus	A	10	50610	50619	trnF-GAA-ndhJ	IGS
Rubus refractus	T	10	52024	52033	ndhK-ndhC	IGS
Rubus refractus	T	10	55962	55971	atpB	Gene
Rubus refractus	AAAT	3	56061	56072	atpB-rbcL	IGS
Rubus refractus	T	10	56434	56443	atpB-rbcL	IGS
Rubus refractus	T	10	60961	60970	psaI-ycf4	IGS
Rubus refractus	TC	5	62423	62432	cemA	Gene
Rubus refractus	G	10	64557	64566	petA-psbJ	IGS
Rubus refractus	T	10	66429	66438	psbE-petL	IGS
Rubus refractus	A	13	66725	66737	psbE-petL	IGS
Rubus refractus	T	10	68942	68951	psaJ-rpl33	IGS
Rubus refractus	T	10	69767	69776	rps18-rpl20	IGS
Rubus refractus	A	11	69812	69822	rps18-rpl20	IGS
Rubus refractus	GAA	4	69828	69839	rps18-rpl20	IGS
Rubus refractus	T	11	70983	70993	rpl20-rps12_1	IGS
Rubus refractus	T	13	71980	71992	clpP_3-clpP_2	Intron
Rubus refractus	T	10	73003	73012	clpP_2-clpP_1	Intron
Rubus refractus	T	10	81564	81573	infA-rps8	IGS
Rubus refractus	T	10	82169	82178	rps8-rpl14	IGS
Rubus refractus	A	10	83491	83500	rpl16_2-rpl16_1	Intron
Rubus refractus	A	11	83565	83575	rpl16_2-rpl16_1	Intron
Rubus refractus	T	10	84200	84209	rpl16_1-rps3	IGS
Rubus refractus	T	12	84951	84962	rps3-rpl22	IGS
Rubus refractus	TTTA	3	109811	109822	trnR-ACG-trnN-GUU	IGS
Rubus refractus	A	10	111677	111686	ndhF	Gene
Rubus refractus	TTTA	3	115245	115256	rpl32-trnL-UAG	IGS
Rubus refractus	T	10	115261	115270	rpl32-trnL-UAG	IGS
Rubus refractus	AAT	4	115322	115333	rpl32-trnL-UAG	IGS
Rubus refractus	A	10	115423	115432	rpl32-trnL-UAG	IGS
Rubus refractus	AATA	3	115820	115831	rpl32-trnL-UAG	IGS
Rubus refractus	TTTTA	3	122187	122201	ndhA_2-ndhA_1	Intron
Rubus refractus	A	10	122341	122350	ndhA_2-ndhA_1	Intron
Rubus refractus	A	10	122477	122486	ndhA_2-ndhA_1	Intron
Rubus refractus	T	12	122600	122611	ndhA_2-ndhA_1	Intron
Rubus refractus	AGAA	3	123269	123280	ndhA_2-ndhA_1	Intron
Rubus refractus	T	10	125992	126001	ycf1	Gene
Rubus refractus	T	12	129655	129666	ycf1	Gene
Rubus refractus	AATA	3	132297	132308	trnN-GUU-trnR-ACG	IGS
Rubus tsangorum	type	length	start	end	loc	loc_type
Rubus tsangorum	A	14	199	212	trnH-GUG-psbA	IGS
Rubus tsangorum	T	11	2223	2233	matK	Gene
Rubus tsangorum	A	10	3713	3722	matK-trnK-UUU_1	Intron
Rubus tsangorum	A	14	4321	4334	trnK-UUU_1-rps16_2	IGS
Rubus tsangorum	A	10	4337	4346	trnK-UUU_1-rps16_2	IGS
Rubus tsangorum	T	10	5653	5662	rps16_2-rps16_1	Intron
Rubus tsangorum	T	10	6508	6517	rps16_1-trnQ-UUG	IGS
Rubus tsangorum	AG	5	6796	6805	rps16_1-trnQ-UUG	IGS
Rubus tsangorum	A	11	7937	7947	psbK-psbI	IGS
Rubus tsangorum	A	10	8694	8703	trnS-GCU-trnR-UCU	IGS
Rubus tsangorum	T	15	12267	12281	atpA-atpF	IGS
Rubus tsangorum	C	11	14175	14185	atpH-atpI	IGS
Rubus tsangorum	T	13	16056	16068	rps2-rpoC2	IGS
Rubus tsangorum	T	11	18274	18284	rpoC2	Gene
Rubus tsangorum	TA	5	19643	19652	rpoC2	Gene
Rubus tsangorum	T	10	25985	25994	rpoB	Gene
Rubus tsangorum	T	10	27184	27193	rpoB-trnC-GCA	IGS
Rubus tsangorum	TTTAT	3	29282	29296	petN-psbM	IGS
Rubus tsangorum	G	10	29463	29472	petN-psbM	IGS
Rubus tsangorum	TA	5	29485	29494	petN-psbM	IGS
Rubus tsangorum	T	10	30151	30160	psbM-trnD-GUC	IGS
Rubus tsangorum	T	14	32599	32612	trnT-GGU-psbD	IGS
Rubus tsangorum	T	10	32816	32825	trnT-GGU-psbD	IGS
Rubus tsangorum	TA	5	36466	36475	trnS-UGA-psbZ	IGS
Rubus tsangorum	AT	5	37191	37200	psbZ-trnG-GCC	IGS
Rubus tsangorum	A	10	45198	45207	ycf3_2-ycf3_1	Intron
Rubus tsangorum	TA	5	47396	47405	rps4-trnT-UGU	IGS
Rubus tsangorum	TAAT	3	48297	48308	trnT-UGU-trnL-UAA_1	IGS
Rubus tsangorum	A	11	48624	48634	trnT-UGU-trnL-UAA_1	IGS
Rubus tsangorum	AT	5	48703	48712	trnT-UGU-trnL-UAA_1	IGS
Rubus tsangorum	A	10	50610	50619	trnF-GAA-ndhJ	IGS
Rubus tsangorum	T	10	52024	52033	ndhK-ndhC	IGS
Rubus tsangorum	T	10	55962	55971	atpB	Gene
Rubus tsangorum	AAAT	3	56061	56072	atpB-rbcL	IGS
Rubus tsangorum	T	10	56434	56443	atpB-rbcL	IGS
Rubus tsangorum	T	10	60961	60970	psaI-ycf4	IGS
Rubus tsangorum	TC	5	62423	62432	cemA	Gene
Rubus tsangorum	G	10	64557	64566	petA-psbJ	IGS
Rubus tsangorum	T	10	66429	66438	psbE-petL	IGS
Rubus tsangorum	A	13	66725	66737	psbE-petL	IGS
Rubus tsangorum	T	10	68942	68951	psaJ-rpl33	IGS
Rubus tsangorum	T	10	69767	69776	rps18-rpl20	IGS
Rubus tsangorum	A	10	69812	69821	rps18-rpl20	IGS
Rubus tsangorum	GAA	4	69827	69838	rps18-rpl20	IGS
Rubus tsangorum	T	11	70982	70992	rpl20-rps12_1	IGS
Rubus tsangorum	T	13	71979	71991	clpP_3-clpP_2	Intron
Rubus tsangorum	T	10	73002	73011	clpP_2-clpP_1	Intron
Rubus tsangorum	A	10	79464	79473	petD_2-rpoA	IGS
Rubus tsangorum	T	10	81564	81573	infA-rps8	IGS
Rubus tsangorum	T	10	82169	82178	rps8-rpl14	IGS
Rubus tsangorum	A	10	83491	83500	rpl16_2-rpl16_1	Intron
Rubus tsangorum	A	12	83565	83576	rpl16_2-rpl16_1	Intron
Rubus tsangorum	T	10	84201	84210	rpl16_1-rps3	IGS
Rubus tsangorum	T	12	84952	84963	rps3-rpl22	IGS
Rubus tsangorum	TTTA	3	109802	109813	trnR-ACG-trnN-GUU	IGS
Rubus tsangorum	A	10	111668	111677	ndhF	Gene
Rubus tsangorum	TTTA	3	115236	115247	rpl32-trnL-UAG	IGS
Rubus tsangorum	T	10	115252	115261	rpl32-trnL-UAG	IGS
Rubus tsangorum	AAT	4	115313	115324	rpl32-trnL-UAG	IGS
Rubus tsangorum	A	10	115414	115423	rpl32-trnL-UAG	IGS
Rubus tsangorum	AATA	3	115811	115822	rpl32-trnL-UAG	IGS
Rubus tsangorum	TTTTA	3	122178	122192	ndhA_2-ndhA_1	Intron
Rubus tsangorum	A	10	122332	122341	ndhA_2-ndhA_1	Intron
Rubus tsangorum	A	10	122468	122477	ndhA_2-ndhA_1	Intron
Rubus tsangorum	T	12	122591	122602	ndhA_2-ndhA_1	Intron
Rubus tsangorum	AGAA	3	123260	123271	ndhA_2-ndhA_1	Intron
Rubus tsangorum	T	10	125983	125992	ycf1	Gene
Rubus tsangorum	T	12	129646	129657	ycf1	Gene
Rubus tsangorum	AATA	3	132288	132299	trnN-GUU-trnR-ACG	IGS
Rubus fockeanus	type	length	start	end	loc	loc_type
Rubus fockeanus	A	12	199	210	trnH-GUG-psbA	IGS
Rubus fockeanus	T	11	2245	2255	matK	Gene
Rubus fockeanus	A	11	4346	4356	trnK-UUU_1-rps16_2	IGS
Rubus fockeanus	C	12	6220	6231	rps16_2-rps16_1	Intron
Rubus fockeanus	T	11	6550	6560	rps16_1-trnQ-UUG	IGS
Rubus fockeanus	AG	5	6839	6848	rps16_1-trnQ-UUG	IGS
Rubus fockeanus	A	10	8746	8755	trnS-GCU-trnR-UCU	IGS
Rubus fockeanus	T	17	12301	12317	atpA-atpF	IGS
Rubus fockeanus	C	12	14209	14220	atpH-atpI	IGS
Rubus fockeanus	T	11	18310	18320	rpoC2	Gene
Rubus fockeanus	TA	5	19679	19688	rpoC2	Gene
Rubus fockeanus	T	10	26021	26030	rpoB	Gene
Rubus fockeanus	T	10	27220	27229	rpoB-trnC-GCA	IGS
Rubus fockeanus	T	11	27385	27395	rpoB-trnC-GCA	IGS
Rubus fockeanus	TA	5	29507	29516	petN-psbM	IGS
Rubus fockeanus	T	10	30173	30182	psbM-trnD-GUC	IGS
Rubus fockeanus	T	12	32626	32637	trnT-GGU-psbD	IGS
Rubus fockeanus	T	10	36160	36169	psbC-trnS-UGA	IGS
Rubus fockeanus	TA	5	36496	36505	trnS-UGA-psbZ	IGS
Rubus fockeanus	AT	5	37221	37230	psbZ-trnG-GCC	IGS
Rubus fockeanus	A	10	45219	45228	ycf3_2-ycf3_1	Intron
Rubus fockeanus	TA	5	47407	47416	rps4-trnT-UGU	IGS
Rubus fockeanus	TAAT	3	48348	48359	trnT-UGU-trnL-UAA_1	IGS
Rubus fockeanus	A	15	48675	48689	trnT-UGU-trnL-UAA_1	IGS
Rubus fockeanus	AT	5	48758	48767	trnT-UGU-trnL-UAA_1	IGS
Rubus fockeanus	A	10	50659	50668	trnF-GAA-ndhJ	IGS
Rubus fockeanus	T	11	52068	52078	ndhK-ndhC	IGS
Rubus fockeanus	T	10	55970	55979	atpB	Gene
Rubus fockeanus	AAAT	3	56069	56080	atpB-rbcL	IGS
Rubus fockeanus	TC	5	62505	62514	cemA	Gene
[truncated: 1,291 more rows]
