# Supplementary material for: Comparative genomics on chloroplasts of Chinese Rubus: genetic structure and phylogenetic relationships with other species of Rosaceae
Source: Front Plant Sci. 2026 Mar 20;17:1765373. doi: 10.3389/fpls.2026.1765373 (PMC13047156; doi:10.3389/fpls.2026.1765373)
Supplement: Supplementary file 1 [file DataSheet1.zip › 附表20260216/Table S5 LSRs.xlsx]

## Sheet: Sheet1
Table S5 Long repeat sequences distribution in the the 48 Rubus plastomes
Rubus chamaemorus	type	length	start	end	loc	loc_type
Rubus chamaemorus	F	31	295	326	trnH-GUG-psbA	IGS
Rubus chamaemorus	F	31	7126	7157	rps16_1-trnQ-UUG	IGS
Rubus chamaemorus	F	32	8406	8438	psbI-trnS-GCU	IGS
Rubus chamaemorus	F	32	8406	8438	trnS-GCU	Gene
Rubus chamaemorus	P	30	8408	8438	psbI-trnS-GCU	IGS
Rubus chamaemorus	P	30	8408	8438	trnS-GCU	Gene
Rubus chamaemorus	F	30	9821	9851	trnS-GCU-trnR-UCU	IGS
Rubus chamaemorus	P	30	36279	36309	psbC-trnS-UGA	IGS
Rubus chamaemorus	P	30	36279	36309	trnS-UGA	Gene
Rubus chamaemorus	F	30	39537	39567	psaB	Gene
Rubus chamaemorus	F	39	44548	44587	ycf3_2-ycf3_1	Intron
Rubus chamaemorus	P	39	44548	44587	ycf3_2-ycf3_1	Intron
Rubus chamaemorus	F	38	44548	44586	ycf3_2-ycf3_1	Intron
Rubus chamaemorus	F	30	44560	44590	ycf3_2-ycf3_1	Intron
Rubus chamaemorus	P	30	44560	44590	ycf3_2-ycf3_1	Intron
Rubus chamaemorus	P	48	53995	54043	trnV-UAC_1-atpE	IGS
Rubus chamaemorus	F	34	58752	58786	rbcL-accD	IGS
Rubus chamaemorus	P	30	60550	60580	accD-psaI	IGS
Rubus chamaemorus	P	38	60671	60709	accD-psaI	IGS
Rubus chamaemorus	F	51	68819	68870	psaJ-rpl33	IGS
Rubus chamaemorus	F	34	68819	68853	psaJ-rpl33	IGS
Rubus chamaemorus	R	38	69292	69330	rpl33-rps18	IGS
Rubus chamaemorus	P	30	75837	75867	psbT-psbH	IGS
Rubus chamaemorus	P	37	85594	85631	rpl22-rps19	IGS
Rubus chamaemorus	F	32	90704	90736	ycf2	Gene
Rubus chamaemorus	P	32	90704	90736	ycf2	Gene
Rubus chamaemorus	P	32	90725	90757	ycf2	Gene
Rubus chamaemorus	P	31	97723	97754	ndhB_2-ndhB_1	Intron
Rubus chamaemorus	F	31	97723	97754	ndhB_2-ndhB_1	Intron
Rubus chamaemorus	F	40	100370	100410	rps12_2-trnV-GAC	IGS
Rubus chamaemorus	F	30	109326	109356	rrn4.5S-rrn5S	IGS
Rubus chamaemorus	P	30	109326	109356	rrn4.5S-rrn5S	IGS
Rubus chamaemorus	P	30	109358	109388	rrn4.5S-rrn5S	IGS
Rubus chamaemorus	P	40	122380	122420	ndhA_2-ndhA_1	Intron
Rubus chamaemorus	F	39	122560	122599	ndhA_2-ndhA_1	Intron
Rubus chamaemorus	F	30	123411	123441	ndhA_2-ndhA_1	Intron
Rubus chamaemorus	F	30	133344	133374	rrn5S-rrn4.5S	IGS
Rubus chamaemorus	P	31	144978	145009	ndhB_1-ndhB_2	Intron
Rubus chamaemorus	F	32	151975	152007	ycf2	Gene
Rubus gongshanensis	type	length	start	end	loc	loc_type
Rubus gongshanensis	P	32	232	264	trnH-GUG-psbA	IGS
Rubus gongshanensis	P	30	7140	7170	rps16_1-trnQ-UUG	IGS
Rubus gongshanensis	F	30	7599	7629	trnQ-UUG-psbK	IGS
Rubus gongshanensis	F	32	8413	8445	psbI-trnS-GCU	IGS
Rubus gongshanensis	F	32	8413	8445	trnS-GCU	Gene
Rubus gongshanensis	P	30	8415	8445	psbI-trnS-GCU	IGS
Rubus gongshanensis	P	30	8415	8445	trnS-GCU	Gene
Rubus gongshanensis	F	30	9863	9893	trnS-GCU-trnR-UCU	IGS
Rubus gongshanensis	F	35	28156	28191	trnC-GCA-petN	IGS
Rubus gongshanensis	F	31	33063	33094	trnT-GGU-psbD	IGS
Rubus gongshanensis	P	30	36274	36304	psbC-trnS-UGA	IGS
Rubus gongshanensis	P	30	36274	36304	trnS-UGA	Gene
Rubus gongshanensis	F	30	39535	39565	psaB	Gene
Rubus gongshanensis	F	30	43175	43205	psaA-ycf3_3	IGS
Rubus gongshanensis	F	39	44579	44618	ycf3_2-ycf3_1	Intron
Rubus gongshanensis	P	39	44579	44618	ycf3_2-ycf3_1	Intron
Rubus gongshanensis	F	38	44579	44617	ycf3_2-ycf3_1	Intron
Rubus gongshanensis	F	30	44591	44621	ycf3_2-ycf3_1	Intron
Rubus gongshanensis	P	30	44591	44621	ycf3_2-ycf3_1	Intron
Rubus gongshanensis	F	32	48304	48336	trnT-UGU-trnL-UAA_1	IGS
Rubus gongshanensis	R	30	48311	48341	trnT-UGU-trnL-UAA_1	IGS
Rubus gongshanensis	R	31	48318	48349	trnT-UGU-trnL-UAA_1	IGS
Rubus gongshanensis	F	42	52935	52977	ndhC-trnV-UAC_2	IGS
Rubus gongshanensis	P	38	54096	54134	trnV-UAC_1-atpE	IGS
Rubus gongshanensis	F	34	58821	58855	rbcL-accD	IGS
Rubus gongshanensis	P	30	60600	60630	accD-psaI	IGS
Rubus gongshanensis	R	30	68183	68213	trnP-UGG-psaJ	IGS
Rubus gongshanensis	P	38	75844	75882	psbT-psbH	IGS
Rubus gongshanensis	F	32	90688	90720	ycf2	Gene
Rubus gongshanensis	P	32	90688	90720	ycf2	Gene
Rubus gongshanensis	P	32	90709	90741	ycf2	Gene
Rubus gongshanensis	P	31	97707	97738	ndhB_2-ndhB_1	Intron
Rubus gongshanensis	F	31	97707	97738	ndhB_2-ndhB_1	Intron
Rubus gongshanensis	F	40	100354	100394	rps12_2-trnV-GAC	IGS
Rubus gongshanensis	F	30	109095	109125	rrn4.5S-rrn5S	IGS
Rubus gongshanensis	P	30	109095	109125	rrn4.5S-rrn5S	IGS
Rubus gongshanensis	P	30	109127	109157	rrn4.5S-rrn5S	IGS
Rubus gongshanensis	R	34	111703	111737	ycf1	Gene
Rubus gongshanensis	R	34	111703	111737	ycf1-ndhF	IGS
Rubus gongshanensis	R	34	111703	111737	ndhF	Gene
Rubus gongshanensis	P	40	122176	122216	ndhA_2-ndhA_1	Intron
Rubus gongshanensis	F	30	133075	133105	rrn5S-rrn4.5S	IGS
Rubus gongshanensis	P	31	144494	144525	ndhB_1-ndhB_2	Intron
Rubus gongshanensis	F	32	151491	151523	ycf2	Gene
Rubus ellipticus	type	length	start	end	loc	loc_type
Rubus ellipticus	R	34	1599	1633	psbA-trnK-UUU_2	IGS
Rubus ellipticus	F	30	8332	8362	psbI-trnS-GCU	IGS
Rubus ellipticus	P	30	8363	8393	psbI-trnS-GCU	IGS
Rubus ellipticus	F	32	8449	8481	psbI-trnS-GCU	IGS
Rubus ellipticus	F	32	8449	8481	trnS-GCU	Gene
Rubus ellipticus	P	30	8451	8481	psbI-trnS-GCU	IGS
Rubus ellipticus	P	30	8451	8481	trnS-GCU	Gene
Rubus ellipticus	F	30	9878	9908	trnS-GCU-trnR-UCU	IGS
Rubus ellipticus	P	38	28415	28453	petN-psbM	IGS
Rubus ellipticus	P	30	36004	36034	psbC-trnS-UGA	IGS
Rubus ellipticus	P	30	36004	36034	trnS-UGA	Gene
Rubus ellipticus	F	30	39299	39329	psaB	Gene
Rubus ellipticus	F	30	42943	42973	psaA-ycf3_3	IGS
Rubus ellipticus	F	39	44338	44377	ycf3_2-ycf3_1	Intron
Rubus ellipticus	P	39	44338	44377	ycf3_2-ycf3_1	Intron
Rubus ellipticus	F	38	44338	44376	ycf3_2-ycf3_1	Intron
Rubus ellipticus	F	30	44350	44380	ycf3_2-ycf3_1	Intron
Rubus ellipticus	P	30	44350	44380	ycf3_2-ycf3_1	Intron
Rubus ellipticus	F	30	47174	47204	rps4-trnT-UGU	IGS
Rubus ellipticus	P	34	47873	47907	trnT-UGU-trnL-UAA_1	IGS
Rubus ellipticus	F	34	47915	47949	trnT-UGU-trnL-UAA_1	IGS
Rubus ellipticus	P	38	53702	53740	trnV-UAC_1-atpE	IGS
Rubus ellipticus	F	30	57840	57870	rbcL	Gene
Rubus ellipticus	F	34	58458	58492	rbcL-accD	IGS
Rubus ellipticus	P	30	60223	60253	accD-psaI	IGS
Rubus ellipticus	P	32	60322	60354	accD-psaI	IGS
Rubus ellipticus	R	30	67679	67709	trnP-UGG-psaJ	IGS
Rubus ellipticus	P	32	71508	71540	clpP_3-clpP_2	Intron
Rubus ellipticus	P	38	75324	75362	psbT-psbN	IGS
Rubus ellipticus	P	31	97166	97197	ndhB_2-ndhB_1	Intron
Rubus ellipticus	F	31	97166	97197	ndhB_2-ndhB_1	Intron
Rubus ellipticus	F	40	99814	99854	rps12_2-trnV-GAC	IGS
Rubus ellipticus	F	30	108552	108582	rrn4.5-rrn5	IGS
Rubus ellipticus	P	30	108552	108582	rrn4.5-rrn5	IGS
Rubus ellipticus	P	30	108584	108614	rrn4.5-rrn5	IGS
Rubus ellipticus	P	40	121553	121593	ndhA_2-ndhA_1	Intron
Rubus ellipticus	F	30	125145	125175	rps15-ycf1	IGS
Rubus ellipticus	F	30	132445	132475	rrn5-rrn4.5	IGS
Rubus ellipticus	P	31	143862	143893	ndhB_1-ndhB_2	Intron
Rubus wallichianus	type	length	start	end	loc	loc_type
Rubus wallichianus	R	34	1592	1626	psbA-trnK-UUU_2	IGS
Rubus wallichianus	P	30	8318	8348	psbI-trnS-GCU	IGS
Rubus wallichianus	F	32	8403	8435	psbI-trnS-GCU	IGS
Rubus wallichianus	F	32	8403	8435	trnS-GCU	Gene
Rubus wallichianus	P	30	8405	8435	psbI-trnS-GCU	IGS
Rubus wallichianus	P	30	8405	8435	trnS-GCU	Gene
Rubus wallichianus	F	30	9831	9861	trnS-GCU-trnR-UCU	IGS
Rubus wallichianus	P	38	28364	28402	petN-psbM	IGS
Rubus wallichianus	P	30	35949	35979	psbC-trnS-UGA	IGS
Rubus wallichianus	P	30	35949	35979	trnS-UGA	Gene
Rubus wallichianus	F	30	39237	39267	psaB	Gene
Rubus wallichianus	F	39	44264	44303	ycf3_2-ycf3_1	Intron
Rubus wallichianus	P	39	44264	44303	ycf3_2-ycf3_1	Intron
Rubus wallichianus	F	38	44264	44302	ycf3_2-ycf3_1	Intron
Rubus wallichianus	F	30	44276	44306	ycf3_2-ycf3_1	Intron
Rubus wallichianus	P	30	44276	44306	ycf3_2-ycf3_1	Intron
Rubus wallichianus	F	30	47101	47131	rps4-trnT-UGU	IGS
Rubus wallichianus	P	34	47800	47834	trnT-UGU-trnL-UAA_1	IGS
Rubus wallichianus	F	34	47842	47876	trnT-UGU-trnL-UAA_1	IGS
Rubus wallichianus	P	38	53614	53652	trnV-UAC_1-atpE	IGS
Rubus wallichianus	F	30	57752	57782	rbcL	Gene
Rubus wallichianus	F	34	58370	58404	rbcL-accD	IGS
Rubus wallichianus	P	30	60135	60165	accD-psaI	IGS
Rubus wallichianus	P	32	60234	60266	accD-psaI	IGS
Rubus wallichianus	R	30	67593	67623	trnP-UGG-psaJ	IGS
Rubus wallichianus	P	32	71421	71453	clpP_3-clpP_2	Intron
Rubus wallichianus	P	38	75238	75276	psbT-psbN	IGS
Rubus wallichianus	R	31	84965	84996	rpl22-rps19	IGS
Rubus wallichianus	P	31	97088	97119	ndhB_2-ndhB_1	Intron
Rubus wallichianus	F	31	97088	97119	ndhB_2-ndhB_1	Intron
Rubus wallichianus	F	40	99736	99776	rps12_2-trnV-GAC	IGS
Rubus wallichianus	F	30	108474	108504	rrn4.5-rrn5	IGS
Rubus wallichianus	P	30	108474	108504	rrn4.5-rrn5	IGS
Rubus wallichianus	P	30	108506	108536	rrn4.5-rrn5	IGS
Rubus wallichianus	P	40	121437	121477	ndhA_2-ndhA_1	Intron
Rubus wallichianus	F	30	132314	132344	rrn5-rrn4.5	IGS
Rubus wallichianus	P	31	143731	143762	ndhB_1-ndhB_2	Intron
Rubus ellipticus var. obcordatus	type	length	start	end	loc	loc_type
Rubus ellipticus var. obcordatus	R	34	1598	1632	psbA-trnK-UUU_2	IGS
Rubus ellipticus var. obcordatus	F	32	8453	8485	psbI-trnS-GCU	IGS
Rubus ellipticus var. obcordatus	F	32	8453	8485	trnS-GCU	Gene
Rubus ellipticus var. obcordatus	P	30	8455	8485	psbI-trnS-GCU	IGS
Rubus ellipticus var. obcordatus	P	30	8455	8485	trnS-GCU	Gene
Rubus ellipticus var. obcordatus	F	30	9882	9912	trnS-GCU-trnR-UCU	IGS
Rubus ellipticus var. obcordatus	P	38	28417	28455	petN-psbM	IGS
Rubus ellipticus var. obcordatus	P	30	36006	36036	psbC-trnS-UGA	IGS
Rubus ellipticus var. obcordatus	P	30	36006	36036	trnS-UGA	Gene
Rubus ellipticus var. obcordatus	F	30	39301	39331	psaB	Gene
Rubus ellipticus var. obcordatus	F	30	42945	42975	psaA-ycf3_3	IGS
Rubus ellipticus var. obcordatus	F	39	44340	44379	ycf3_2-ycf3_1	Intron
Rubus ellipticus var. obcordatus	P	39	44340	44379	ycf3_2-ycf3_1	Intron
Rubus ellipticus var. obcordatus	F	38	44340	44378	ycf3_2-ycf3_1	Intron
Rubus ellipticus var. obcordatus	F	30	44352	44382	ycf3_2-ycf3_1	Intron
Rubus ellipticus var. obcordatus	P	30	44352	44382	ycf3_2-ycf3_1	Intron
Rubus ellipticus var. obcordatus	F	30	47176	47206	rps4-trnT-UGU	IGS
Rubus ellipticus var. obcordatus	P	34	47875	47909	trnT-UGU-trnL-UAA_1	IGS
Rubus ellipticus var. obcordatus	F	34	47917	47951	trnT-UGU-trnL-UAA_1	IGS
Rubus ellipticus var. obcordatus	P	38	53704	53742	trnV-UAC_1-atpE	IGS
Rubus ellipticus var. obcordatus	F	30	57842	57872	rbcL	Gene
Rubus ellipticus var. obcordatus	F	34	58460	58494	rbcL-accD	IGS
Rubus ellipticus var. obcordatus	P	30	60225	60255	accD-psaI	IGS
Rubus ellipticus var. obcordatus	P	32	60324	60356	accD-psaI	IGS
Rubus ellipticus var. obcordatus	R	30	67681	67711	trnP-UGG-psaJ	IGS
Rubus ellipticus var. obcordatus	P	32	71510	71542	clpP_3-clpP_2	Intron
Rubus ellipticus var. obcordatus	P	38	75327	75365	psbT-psbN	IGS
Rubus ellipticus var. obcordatus	P	31	97170	97201	ndhB_2-ndhB_1	Intron
Rubus ellipticus var. obcordatus	F	31	97170	97201	ndhB_2-ndhB_1	Intron
Rubus ellipticus var. obcordatus	F	40	99818	99858	rps12_2-trnV-GAC	IGS
Rubus ellipticus var. obcordatus	F	30	108556	108586	rrn4.5-rrn5	IGS
Rubus ellipticus var. obcordatus	P	30	108556	108586	rrn4.5-rrn5	IGS
Rubus ellipticus var. obcordatus	P	30	108588	108618	rrn4.5-rrn5	IGS
Rubus ellipticus var. obcordatus	P	40	121556	121596	ndhA_2-ndhA_1	Intron
Rubus ellipticus var. obcordatus	F	30	132433	132463	rrn5-rrn4.5	IGS
Rubus ellipticus var. obcordatus	P	31	143850	143881	ndhB_1-ndhB_2	Intron
Rubus ichangensis	type	length	start	end	loc	loc_type
Rubus ichangensis	P	32	230	262	trnH-GUG-psbA	IGS
Rubus ichangensis	P	30	7135	7165	rps16_1-trnQ-UUG	IGS
Rubus ichangensis	F	31	7597	7628	trnQ-UUG-psbK	IGS
Rubus ichangensis	F	32	8416	8448	psbI-trnS-GCU	IGS
Rubus ichangensis	F	32	8416	8448	trnS-GCU	Gene
Rubus ichangensis	P	30	8418	8448	psbI-trnS-GCU	IGS
Rubus ichangensis	P	30	8418	8448	trnS-GCU	Gene
Rubus ichangensis	F	30	9867	9897	trnS-GCU-trnR-UCU	IGS
Rubus ichangensis	F	31	33054	33085	trnT-GGU-psbD	IGS
Rubus ichangensis	P	30	36264	36294	psbC-trnS-UGA	IGS
Rubus ichangensis	P	30	36264	36294	trnS-UGA	Gene
Rubus ichangensis	F	30	39525	39555	psaB	Gene
Rubus ichangensis	F	30	43165	43195	psaA-ycf3_3	IGS
Rubus ichangensis	F	39	44569	44608	ycf3_2-ycf3_1	Intron
Rubus ichangensis	P	39	44569	44608	ycf3_2-ycf3_1	Intron
Rubus ichangensis	F	38	44569	44607	ycf3_2-ycf3_1	Intron
Rubus ichangensis	F	30	44581	44611	ycf3_2-ycf3_1	Intron
Rubus ichangensis	P	30	44581	44611	ycf3_2-ycf3_1	Intron
Rubus ichangensis	F	32	48308	48340	trnT-UGU-trnL-UAA_1	IGS
Rubus ichangensis	R	30	48315	48345	trnT-UGU-trnL-UAA_1	IGS
Rubus ichangensis	R	31	48322	48353	trnT-UGU-trnL-UAA_1	IGS
Rubus ichangensis	P	38	54070	54108	trnV-UAC_1-atpE	IGS
Rubus ichangensis	F	34	58796	58830	rbcL-accD	IGS
Rubus ichangensis	P	30	60575	60605	accD-psaI	IGS
Rubus ichangensis	R	30	68155	68185	trnP-UGG-psaJ	IGS
Rubus ichangensis	P	30	71986	72016	clpP_3-clpP_2	Intron
Rubus ichangensis	P	38	75816	75854	psbT-psbN	IGS
Rubus ichangensis	F	32	90676	90708	ycf2	Gene
Rubus ichangensis	P	32	90676	90708	ycf2	Gene
Rubus ichangensis	P	32	90697	90729	ycf2	Gene
Rubus ichangensis	P	31	97689	97720	ndhB_2-ndhB_1	Intron
Rubus ichangensis	F	31	97689	97720	ndhB_2-ndhB_1	Intron
Rubus ichangensis	F	40	100336	100376	rps12_2-trnV-GAC	IGS
Rubus ichangensis	F	30	109077	109107	rrn4.5-rrn5	IGS
Rubus ichangensis	P	30	109077	109107	rrn4.5-rrn5	IGS
Rubus ichangensis	P	30	109109	109139	rrn4.5-rrn5	IGS
Rubus ichangensis	R	33	111685	111718	ycf1	Gene
Rubus ichangensis	R	33	111685	111718	ycf1-ndhF	IGS
Rubus ichangensis	R	33	111685	111718	ndhF	Gene
Rubus ichangensis	P	40	122156	122196	ndhA_2-ndhA_1	Intron
Rubus ichangensis	F	30	133082	133112	rrn5-rrn4.5	IGS
Rubus ichangensis	P	31	144501	144532	ndhB_1-ndhB_2	Intron
Rubus ichangensis	F	32	151492	151524	ycf2	Gene
Rubus stipulosus	type	length	start	end	loc	loc_type
Rubus stipulosus	P	32	230	262	trnH-GUG-psbA	IGS
Rubus stipulosus	P	30	7137	7167	rps16_1-trnQ-UUG	IGS
Rubus stipulosus	F	30	7596	7626	trnQ-UUG-psbK	IGS
Rubus stipulosus	F	32	8410	8442	psbI-trnS-GCU	IGS
Rubus stipulosus	F	32	8410	8442	trnS-GCU	Gene
Rubus stipulosus	P	30	8412	8442	psbI-trnS-GCU	IGS
Rubus stipulosus	P	30	8412	8442	trnS-GCU	Gene
Rubus stipulosus	F	30	9860	9890	trnS-GCU-trnR-UCU	IGS
Rubus stipulosus	P	30	36225	36255	psbC-trnS-UGA	IGS
Rubus stipulosus	P	30	36225	36255	trnS-UGA	Gene
Rubus stipulosus	F	30	39486	39516	psaB	Gene
Rubus stipulosus	F	30	43126	43156	psaA-ycf3_3	IGS
Rubus stipulosus	F	39	44531	44570	ycf3_2-ycf3_1	Intron
Rubus stipulosus	P	39	44531	44570	ycf3_2-ycf3_1	Intron
Rubus stipulosus	F	38	44531	44569	ycf3_2-ycf3_1	Intron
Rubus stipulosus	F	30	44543	44573	ycf3_2-ycf3_1	Intron
Rubus stipulosus	P	30	44543	44573	ycf3_2-ycf3_1	Intron
Rubus stipulosus	F	32	48263	48295	trnT-UGU-trnL-UAA_1	IGS
Rubus stipulosus	R	30	48270	48300	trnT-UGU-trnL-UAA_1	IGS
Rubus stipulosus	R	31	48277	48308	trnT-UGU-trnL-UAA_1	IGS
Rubus stipulosus	P	38	54017	54055	trnV-UAC_1-atpE	IGS
Rubus stipulosus	F	34	58743	58777	rbcL-accD	IGS
Rubus stipulosus	P	30	60522	60552	accD-psaI	IGS
Rubus stipulosus	R	30	68101	68131	trnP-UGG-psaJ	IGS
Rubus stipulosus	P	38	75759	75797	psbT-psbN	IGS
Rubus stipulosus	F	32	90603	90635	ycf2	Gene
Rubus stipulosus	P	32	90603	90635	ycf2	Gene
Rubus stipulosus	P	32	90624	90656	ycf2	Gene
Rubus stipulosus	P	31	97610	97641	ndhB_2-ndhB_1	Intron
Rubus stipulosus	F	31	97610	97641	ndhB_2-ndhB_1	Intron
Rubus stipulosus	F	40	100257	100297	rps12_2-trnV-GAC	IGS
Rubus stipulosus	F	30	108998	109028	rrn4.5-rrn5	IGS
Rubus stipulosus	P	30	108998	109028	rrn4.5-rrn5	IGS
Rubus stipulosus	P	30	109030	109060	rrn4.5-rrn5	IGS
Rubus stipulosus	F	38	115284	115322	rpl32-trnL-UAG	IGS
Rubus stipulosus	P	40	122101	122141	ndhA_2-ndhA_1	Intron
Rubus stipulosus	F	30	133019	133049	rrn5-rrn4.5	IGS
Rubus stipulosus	P	31	144438	144469	ndhB_1-ndhB_2	Intron
Rubus stipulosus	F	32	151423	151455	ycf2	Gene
Rubus lasiotrichos	type	length	start	end	loc	loc_type
Rubus lasiotrichos	P	32	233	265	trnH-GUG-psbA	IGS
Rubus lasiotrichos	P	30	7139	7169	rps16_1-trnQ-UUG	IGS
Rubus lasiotrichos	F	30	7598	7628	trnQ-UUG-psbK	IGS
Rubus lasiotrichos	F	32	8412	8444	psbI-trnS-GCU	IGS
Rubus lasiotrichos	F	32	8412	8444	trnS-GCU	Gene
Rubus lasiotrichos	P	30	8414	8444	psbI-trnS-GCU	IGS
Rubus lasiotrichos	P	30	8414	8444	trnS-GCU	Gene
Rubus lasiotrichos	F	30	9862	9892	trnS-GCU-trnR-UCU	IGS
Rubus lasiotrichos	F	31	33027	33058	trnT-GGU-psbD	IGS
Rubus lasiotrichos	P	30	36238	36268	psbC-trnS-UGA	IGS
Rubus lasiotrichos	P	30	36238	36268	trnS-UGA	Gene
Rubus lasiotrichos	F	30	39499	39529	psaB	Gene
Rubus lasiotrichos	F	30	43139	43169	psaA-ycf3_3	IGS
Rubus lasiotrichos	F	39	44543	44582	ycf3_2-ycf3_1	Intron
Rubus lasiotrichos	P	39	44543	44582	ycf3_2-ycf3_1	Intron
Rubus lasiotrichos	F	38	44543	44581	ycf3_2-ycf3_1	Intron
Rubus lasiotrichos	F	30	44555	44585	ycf3_2-ycf3_1	Intron
Rubus lasiotrichos	P	30	44555	44585	ycf3_2-ycf3_1	Intron
Rubus lasiotrichos	F	32	48277	48309	trnT-UGU-trnL-UAA_1	IGS
Rubus lasiotrichos	R	30	48284	48314	trnT-UGU-trnL-UAA_1	IGS
Rubus lasiotrichos	R	31	48291	48322	trnT-UGU-trnL-UAA_1	IGS
Rubus lasiotrichos	P	38	54063	54101	trnV-UAC_1-atpE	IGS
Rubus lasiotrichos	P	31	58261	58292	rbcL-accD	IGS
Rubus lasiotrichos	F	34	58789	58823	rbcL-accD	IGS
Rubus lasiotrichos	P	30	60568	60598	accD-psaI	IGS
Rubus lasiotrichos	R	30	68149	68179	trnP-UGG-psaJ	IGS
Rubus lasiotrichos	P	38	75807	75845	psbT-psbN	IGS
Rubus lasiotrichos	F	32	90634	90666	ycf2	Gene
Rubus lasiotrichos	P	32	90634	90666	ycf2	Gene
Rubus lasiotrichos	P	32	90655	90687	ycf2	Gene
Rubus lasiotrichos	P	31	97641	97672	ndhB_2-ndhB_1	Intron
Rubus lasiotrichos	F	31	97641	97672	ndhB_2-ndhB_1	Intron
Rubus lasiotrichos	F	40	100288	100328	rps12_2-trnV-GAC	IGS
Rubus lasiotrichos	F	30	109029	109059	rrn4.5-rrn5	IGS
Rubus lasiotrichos	P	30	109029	109059	rrn4.5-rrn5	IGS
Rubus lasiotrichos	P	30	109061	109091	rrn4.5-rrn5	IGS
Rubus lasiotrichos	R	33	111637	111670	ycf1	Gene
Rubus lasiotrichos	R	33	111637	111670	ycf1-ndhF	IGS
Rubus lasiotrichos	R	33	111637	111670	ndhF	Gene
Rubus lasiotrichos	P	40	122105	122145	ndhA_2-ndhA_1	Intron
Rubus lasiotrichos	F	30	133027	133057	rrn5-rrn4.5	IGS
Rubus lasiotrichos	P	31	144446	144477	ndhB_1-ndhB_2	Intron
Rubus lasiotrichos	F	32	151431	151463	ycf2	Gene
Rubus crataegifolius	type	length	start	end	loc	loc_type
Rubus crataegifolius	F	31	6504	6535	rps16_1-trnQ-UUG	IGS
Rubus crataegifolius	P	30	8455	8485	psbI-trnS-GCU	IGS
Rubus crataegifolius	P	30	8455	8485	trnS-GCU	Gene
Rubus crataegifolius	F	30	8455	8485	psbI-trnS-GCU	IGS
Rubus crataegifolius	F	30	8455	8485	trnS-GCU	Gene
Rubus crataegifolius	F	30	9869	9899	trnS-GCU-trnR-UCU	IGS
Rubus crataegifolius	P	56	10223	10279	trnR-UCU-atpA	IGS
Rubus crataegifolius	F	37	10498	10535	trnR-UCU-atpA	IGS
Rubus crataegifolius	P	30	35960	35990	psbC-trnS-UGA	IGS
Rubus crataegifolius	P	30	35960	35990	trnS-UGA	Gene
Rubus crataegifolius	F	30	39225	39255	psaB	Gene
Rubus crataegifolius	F	39	44300	44339	ycf3_2-ycf3_1	Intron
Rubus crataegifolius	P	39	44300	44339	ycf3_2-ycf3_1	Intron
Rubus crataegifolius	F	38	44300	44338	ycf3_2-ycf3_1	Intron
Rubus crataegifolius	F	30	44312	44342	ycf3_2-ycf3_1	Intron
Rubus crataegifolius	P	30	44312	44342	ycf3_2-ycf3_1	Intron
Rubus crataegifolius	R	30	47003	47033	rps4-trnT-UGU	IGS
Rubus crataegifolius	F	30	47023	47053	rps4-trnT-UGU	IGS
Rubus crataegifolius	F	37	47889	47926	trnT-UGU-trnL-UAA_1	IGS
Rubus crataegifolius	R	30	47921	47951	trnT-UGU-trnL-UAA_1	IGS
Rubus crataegifolius	P	32	47923	47955	trnT-UGU-trnL-UAA_1	IGS
Rubus crataegifolius	P	62	53630	53692	atpE	Gene
Rubus crataegifolius	F	34	58395	58429	rbcL-accD	IGS
Rubus crataegifolius	P	30	60184	60214	accD-psaI	IGS
Rubus crataegifolius	F	35	67678	67713	trnP-UGG-psaJ	IGS
Rubus crataegifolius	R	39	67684	67723	trnP-UGG-psaJ	IGS
Rubus crataegifolius	R	31	67694	67725	trnP-UGG-psaJ	IGS
Rubus crataegifolius	P	38	75314	75352	psbT-psbN	IGS
Rubus crataegifolius	R	31	85053	85084	rpl22-rps19	IGS
Rubus crataegifolius	P	31	97196	97227	ndhB_2-ndhB_1	Intron
Rubus crataegifolius	F	31	97196	97227	ndhB_2-ndhB_1	Intron
Rubus crataegifolius	F	40	99844	99884	rps12_2-trnV-GAC	IGS
Rubus crataegifolius	F	30	108583	108613	rrn4.5-rrn5	IGS
Rubus crataegifolius	P	30	108583	108613	rrn4.5-rrn5	IGS
Rubus crataegifolius	P	30	108615	108645	rrn4.5-rrn5	IGS
Rubus crataegifolius	F	33	114772	114805	rpl32-trnL-UAG	IGS
Rubus crataegifolius	P	40	121573	121613	ndhA_2-ndhA_1	Intron
Rubus crataegifolius	F	30	132450	132480	rrn5-rrn4.5	IGS
Rubus crataegifolius	P	31	143868	143899	ndhB_1-ndhB_2	Intron
Rubus flosculosus	type	length	start	end	loc	loc_type
Rubus flosculosus	F	30	7131	7161	rps16_1-trnQ-UUG	IGS
Rubus flosculosus	F	32	8439	8471	psbI-trnS-GCU	IGS
Rubus flosculosus	F	32	8439	8471	trnS-GCU	Gene
Rubus flosculosus	P	30	8441	8471	psbI-trnS-GCU	IGS
Rubus flosculosus	P	30	8441	8471	trnS-GCU	Gene
Rubus flosculosus	F	30	9886	9916	trnS-GCU-trnR-UCU	IGS
Rubus flosculosus	F	44	10432	10476	trnR-UCU-atpA	IGS
Rubus flosculosus	F	30	32136	32166	trnE-UUC-trnT-GGU	IGS
Rubus flosculosus	F	42	32138	32180	trnE-UUC-trnT-GGU	IGS
Rubus flosculosus	C	30	33153	33183	trnT-GGU-psbD	IGS
Rubus flosculosus	R	35	33161	33196	trnT-GGU-psbD	IGS
Rubus flosculosus	F	30	33168	33198	trnT-GGU-psbD	IGS
Rubus flosculosus	P	30	36398	36428	psbC-trnS-UGA	IGS
Rubus flosculosus	P	30	36398	36428	trnS-UGA	Gene
Rubus flosculosus	F	30	39656	39686	psaB	Gene
Rubus flosculosus	F	39	44694	44733	ycf3_2-ycf3_1	Intron
Rubus flosculosus	P	39	44694	44733	ycf3_2-ycf3_1	Intron
Rubus flosculosus	F	38	44694	44732	ycf3_2-ycf3_1	Intron
Rubus flosculosus	F	30	44706	44736	ycf3_2-ycf3_1	Intron
Rubus flosculosus	P	30	44706	44736	ycf3_2-ycf3_1	Intron
Rubus flosculosus	P	38	53540	53578	trnV-UAC_1-atpE	IGS
Rubus flosculosus	F	30	55955	55985	atpB-rbcL	IGS
Rubus flosculosus	F	51	57859	57910	rbcL-accD	IGS
Rubus flosculosus	F	33	57859	57892	rbcL-accD	IGS
Rubus flosculosus	F	34	58335	58369	rbcL-accD	IGS
Rubus flosculosus	P	32	59980	60012	accD-psaI	IGS
Rubus flosculosus	F	31	60378	60409	psaI-ycf4	IGS
Rubus flosculosus	R	30	67469	67499	trnP-UGG-psaJ	IGS
Rubus flosculosus	C	30	78764	78794	petD_2-rpoA	IGS
Rubus flosculosus	F	32	89963	89995	ycf2	Gene
Rubus flosculosus	P	32	89963	89995	ycf2	Gene
Rubus flosculosus	P	32	89984	90016	ycf2	Gene
Rubus flosculosus	P	31	96971	97002	ndhB_2-ndhB_1	Intron
Rubus flosculosus	F	31	96971	97002	ndhB_2-ndhB_1	Intron
Rubus flosculosus	F	40	99618	99658	rps12_2-trnV-GAC	IGS
Rubus flosculosus	F	30	108580	108610	rrn4.5-rrn5	IGS
Rubus flosculosus	P	30	108580	108610	rrn4.5-rrn5	IGS
Rubus flosculosus	P	30	108612	108642	rrn4.5-rrn5	IGS
Rubus flosculosus	F	31	113542	113573	ndhF-rpl32	IGS
Rubus flosculosus	P	40	121654	121694	ndhA_2-ndhA_1	Intron
Rubus flosculosus	F	30	132552	132582	rrn5-rrn4.5	IGS
Rubus flosculosus	P	31	144192	144223	ndhB_1-ndhB_2	Intron
Rubus flosculosus	F	32	151178	151210	ycf2	Gene
Rubus lasiostylus	type	length	start	end	loc	loc_type
Rubus lasiostylus	F	31	312	343	trnH-GUG-psbA	IGS
Rubus lasiostylus	F	31	7137	7168	rps16_1-trnQ-UUG	IGS
Rubus lasiostylus	F	32	8427	8459	psbI-trnS-GCU	IGS
Rubus lasiostylus	F	32	8427	8459	trnS-GCU	Gene
Rubus lasiostylus	P	30	8429	8459	psbI-trnS-GCU	IGS
Rubus lasiostylus	P	30	8429	8459	trnS-GCU	Gene
Rubus lasiostylus	F	30	9906	9936	trnS-GCU-trnR-UCU	IGS
Rubus lasiostylus	P	30	10268	10298	trnR-UCU-atpA	IGS
Rubus lasiostylus	F	30	12925	12955	atpF-atpH	IGS
Rubus lasiostylus	P	34	33149	33183	trnT-GGU-psbD	IGS
Rubus lasiostylus	P	30	36323	36353	psbC-trnS-UGA	IGS
Rubus lasiostylus	P	30	36323	36353	trnS-UGA	Gene
Rubus lasiostylus	F	30	39591	39621	psaB	Gene
Rubus lasiostylus	F	39	44625	44664	ycf3_2-ycf3_1	Intron
Rubus lasiostylus	P	39	44625	44664	ycf3_2-ycf3_1	Intron
Rubus lasiostylus	F	38	44625	44663	ycf3_2-ycf3_1	Intron
Rubus lasiostylus	F	30	44637	44667	ycf3_2-ycf3_1	Intron
Rubus lasiostylus	P	30	44637	44667	ycf3_2-ycf3_1	Intron
Rubus lasiostylus	P	30	46839	46869	rps4-trnT-UGU	IGS
Rubus lasiostylus	P	38	53476	53514	trnV-UAC_1-atpE	IGS
Rubus lasiostylus	F	30	55891	55921	atpB-rbcL	IGS
Rubus lasiostylus	F	34	58235	58269	rbcL-accD	IGS
Rubus lasiostylus	P	32	59867	59899	accD-psaI	IGS
Rubus lasiostylus	R	30	67340	67370	trnP-UGG-psaJ	IGS
Rubus lasiostylus	C	30	78633	78663	petD_2-rpoA	IGS
Rubus lasiostylus	F	32	89862	89894	ycf2	Gene
Rubus lasiostylus	P	32	89862	89894	ycf2	Gene
Rubus lasiostylus	P	32	89883	89915	ycf2	Gene
Rubus lasiostylus	P	31	96870	96901	ndhB_2-ndhB_1	Intron
Rubus lasiostylus	F	31	96870	96901	ndhB_2-ndhB_1	Intron
Rubus lasiostylus	F	30	108485	108515	rrn4.5-rrn5	IGS
Rubus lasiostylus	P	30	108485	108515	rrn4.5-rrn5	IGS
Rubus lasiostylus	P	30	108517	108547	rrn4.5-rrn5	IGS
Rubus lasiostylus	R	32	111102	111134	ycf1	Gene
Rubus lasiostylus	R	32	111102	111134	ycf1-ndhF	IGS
Rubus lasiostylus	F	30	111105	111135	ycf1	Gene
Rubus lasiostylus	F	30	111105	111135	ycf1-ndhF	IGS
Rubus lasiostylus	P	40	121464	121504	ndhA_2-ndhA_1	Intron
Rubus lasiostylus	F	30	132358	132388	rrn5-rrn4.5	IGS
Rubus lasiostylus	P	31	144004	144035	ndhB_1-ndhB_2	Intron
Rubus lasiostylus	F	32	150990	151022	ycf2	Gene
Rubus subinopertus	type	length	start	end	loc	loc_type
Rubus subinopertus	F	32	8497	8529	psbI-trnS-GCU	IGS
Rubus subinopertus	F	32	8497	8529	trnS-GCU	Gene
Rubus subinopertus	P	30	8499	8529	psbI-trnS-GCU	IGS
Rubus subinopertus	P	30	8499	8529	trnS-GCU	Gene
Rubus subinopertus	F	30	9955	9985	trnS-GCU-trnR-UCU	IGS
Rubus subinopertus	P	39	10526	10565	trnR-UCU-atpA	IGS
Rubus subinopertus	P	30	36321	36351	psbC-trnS-UGA	IGS
Rubus subinopertus	P	30	36321	36351	trnS-UGA	Gene
Rubus subinopertus	F	30	39573	39603	psaB	Gene
Rubus subinopertus	F	39	44610	44649	ycf3_2-ycf3_1	Intron
Rubus subinopertus	P	39	44610	44649	ycf3_2-ycf3_1	Intron
Rubus subinopertus	F	38	44610	44648	ycf3_2-ycf3_1	Intron
Rubus subinopertus	F	30	44622	44652	ycf3_2-ycf3_1	Intron
Rubus subinopertus	P	30	44622	44652	ycf3_2-ycf3_1	Intron
Rubus subinopertus	P	38	53288	53326	trnV-UAC_1-atpE	IGS
Rubus subinopertus	F	32	59624	59656	accD-psaI	IGS
Rubus subinopertus	P	38	59652	59690	accD-psaI	IGS
Rubus subinopertus	P	30	70914	70944	clpP_3-clpP_2	Intron
Rubus subinopertus	P	38	74747	74785	psbT-psbN	IGS
Rubus subinopertus	C	30	78372	78402	petD_2-rpoA	IGS
Rubus subinopertus	P	30	84477	84507	rpl22-rps19	IGS
Rubus subinopertus	F	32	89614	89646	ycf2	Gene
Rubus subinopertus	P	32	89614	89646	ycf2	Gene
Rubus subinopertus	P	32	89635	89667	ycf2	Gene
Rubus subinopertus	P	31	96621	96652	ndhB_2-ndhB_1	Intron
Rubus subinopertus	F	31	96621	96652	ndhB_2-ndhB_1	Intron
Rubus subinopertus	F	40	99268	99308	rps12_2-trnV-GAC	IGS
Rubus subinopertus	F	30	108254	108284	rrn4.5-rrn5	IGS
Rubus subinopertus	P	30	108254	108284	rrn4.5-rrn5	IGS
Rubus subinopertus	P	30	108286	108316	rrn4.5-rrn5	IGS
Rubus subinopertus	P	40	121153	121193	ndhA_2-ndhA_1	Intron
Rubus subinopertus	F	30	131999	132029	rrn5-rrn4.5	IGS
Rubus subinopertus	P	31	143663	143694	ndhB_1-ndhB_2	Intron
Rubus subinopertus	F	32	150648	150680	ycf2	Gene
Rubus hypopitys	type	length	start	end	loc	loc_type
Rubus hypopitys	P	32	229	261	trnH-GUG-psbA	IGS
Rubus hypopitys	P	30	7143	7173	rps16_1-trnQ-UUG	IGS
Rubus hypopitys	F	30	7602	7632	trnQ-UUG-psbK	IGS
Rubus hypopitys	F	32	8415	8447	psbI-trnS-GCU	IGS
Rubus hypopitys	F	32	8415	8447	trnS-GCU	Gene
Rubus hypopitys	P	30	8417	8447	psbI-trnS-GCU	IGS
Rubus hypopitys	P	30	8417	8447	trnS-GCU	Gene
Rubus hypopitys	F	30	9865	9895	trnS-GCU-trnR-UCU	IGS
Rubus hypopitys	P	30	36227	36257	psbC-trnS-UGA	IGS
Rubus hypopitys	P	30	36227	36257	trnS-UGA	Gene
Rubus hypopitys	F	30	39483	39513	psaB	Gene
Rubus hypopitys	F	30	43123	43153	psaA-ycf3_3	IGS
Rubus hypopitys	F	39	44528	44567	ycf3_2-ycf3_1	Intron
Rubus hypopitys	P	39	44528	44567	ycf3_2-ycf3_1	Intron
Rubus hypopitys	F	38	44528	44566	ycf3_2-ycf3_1	Intron
Rubus hypopitys	F	30	44540	44570	ycf3_2-ycf3_1	Intron
Rubus hypopitys	P	30	44540	44570	ycf3_2-ycf3_1	Intron
Rubus hypopitys	F	32	48254	48286	trnT-UGU-trnL-UAA_1	IGS
Rubus hypopitys	R	30	48261	48291	trnT-UGU-trnL-UAA_1	IGS
Rubus hypopitys	R	31	48268	48299	trnT-UGU-trnL-UAA_1	IGS
Rubus hypopitys	P	38	54008	54046	trnV-UAC_1-atpE	IGS
Rubus hypopitys	F	34	58734	58768	rbcL-accD	IGS
Rubus hypopitys	P	30	60513	60543	accD-psaI	IGS
Rubus hypopitys	R	30	68103	68133	trnP-UGG-psaJ	IGS
Rubus hypopitys	P	38	75757	75795	psbT-psbN	IGS
Rubus hypopitys	F	32	90607	90639	ycf2	Gene
Rubus hypopitys	P	32	90607	90639	ycf2	Gene
Rubus hypopitys	P	32	90628	90660	ycf2	Gene
Rubus hypopitys	P	31	97614	97645	ndhB_2-ndhB_1	Intron
Rubus hypopitys	F	31	97614	97645	ndhB_2-ndhB_1	Intron
Rubus hypopitys	F	40	100261	100301	rps12_2-trnV-GAC	IGS
Rubus hypopitys	F	30	109002	109032	rrn4.5-rrn5	IGS
Rubus hypopitys	P	30	109002	109032	rrn4.5-rrn5	IGS
Rubus hypopitys	P	30	109034	109064	rrn4.5-rrn5	IGS
Rubus hypopitys	F	39	115278	115317	rpl32-trnL-UAG	IGS
Rubus hypopitys	P	40	122097	122137	ndhA_2-ndhA_1	Intron
Rubus hypopitys	F	30	133034	133064	rrn5-rrn4.5	IGS
Rubus hypopitys	P	31	144453	144484	ndhB_1-ndhB_2	Intron
Rubus hypopitys	F	32	151438	151470	ycf2	Gene
Rubus quinquefoliolatus	type	length	start	end	loc	loc_type
Rubus quinquefoliolatus	F	31	7113	7144	rps16_1-trnQ-UUG	IGS
Rubus quinquefoliolatus	F	32	7145	7177	rps16_1-trnQ-UUG	IGS
Rubus quinquefoliolatus	F	31	7194	7225	rps16_1-trnQ-UUG	IGS
Rubus quinquefoliolatus	F	32	7203	7235	rps16_1-trnQ-UUG	IGS
Rubus quinquefoliolatus	F	32	8470	8502	psbI-trnS-GCU	IGS
Rubus quinquefoliolatus	F	32	8470	8502	trnS-GCU	Gene
Rubus quinquefoliolatus	P	30	8472	8502	psbI-trnS-GCU	IGS
Rubus quinquefoliolatus	P	30	8472	8502	trnS-GCU	Gene
Rubus quinquefoliolatus	F	30	9920	9950	trnS-GCU-trnR-UCU	IGS
Rubus quinquefoliolatus	P	56	10288	10344	trnR-UCU-atpA	IGS
Rubus quinquefoliolatus	F	42	32246	32288	trnT-GGU-psbD	IGS
Rubus quinquefoliolatus	P	30	36185	36215	psbC-trnS-UGA	IGS
Rubus quinquefoliolatus	P	30	36185	36215	trnS-UGA	Gene
Rubus quinquefoliolatus	F	55	36375	36430	trnS-UGA-psbZ	IGS
Rubus quinquefoliolatus	F	30	36375	36405	trnS-UGA-psbZ	IGS
Rubus quinquefoliolatus	F	30	39532	39562	psaB	Gene
Rubus quinquefoliolatus	F	39	44568	44607	ycf3_2-ycf3_1	Intron
Rubus quinquefoliolatus	P	39	44568	44607	ycf3_2-ycf3_1	Intron
Rubus quinquefoliolatus	F	38	44568	44606	ycf3_2-ycf3_1	Intron
Rubus quinquefoliolatus	F	30	44580	44610	ycf3_2-ycf3_1	Intron
Rubus quinquefoliolatus	P	30	44580	44610	ycf3_2-ycf3_1	Intron
Rubus quinquefoliolatus	F	33	48282	48315	trnT-UGU-trnL-UAA_1	IGS
Rubus quinquefoliolatus	R	30	48290	48320	trnT-UGU-trnL-UAA_1	IGS
Rubus quinquefoliolatus	R	31	48297	48328	trnT-UGU-trnL-UAA_1	IGS
Rubus quinquefoliolatus	P	38	54082	54120	trnV-UAC_1-atpE	IGS
Rubus quinquefoliolatus	F	30	58202	58232	rbcL	Gene
Rubus quinquefoliolatus	F	34	58847	58881	rbcL-accD	IGS
Rubus quinquefoliolatus	R	31	60639	60670	accD-psaI	IGS
Rubus quinquefoliolatus	P	30	60671	60701	accD-psaI	IGS
Rubus quinquefoliolatus	R	30	68332	68362	trnP-UGG-psaJ	IGS
Rubus quinquefoliolatus	P	32	72170	72202	clpP_3-clpP_2	Intron
Rubus quinquefoliolatus	P	38	75999	76037	psbT-psbN	IGS
Rubus quinquefoliolatus	F	32	90831	90863	ycf2	Gene
Rubus quinquefoliolatus	P	32	90831	90863	ycf2	Gene
Rubus quinquefoliolatus	P	32	90852	90884	ycf2	Gene
Rubus quinquefoliolatus	P	31	97841	97872	ndhB_2-ndhB_1	Intron
Rubus quinquefoliolatus	F	31	97841	97872	ndhB_2-ndhB_1	Intron
Rubus quinquefoliolatus	F	40	100486	100526	rps12_2-trnV-GAC	IGS
Rubus quinquefoliolatus	F	30	109227	109257	rrn4.5-rrn5	IGS
Rubus quinquefoliolatus	P	30	109227	109257	rrn4.5-rrn5	IGS
Rubus quinquefoliolatus	P	30	109259	109289	rrn4.5-rrn5	IGS
Rubus quinquefoliolatus	P	33	111828	111861	ycf1	Gene
Rubus quinquefoliolatus	P	33	111828	111861	ycf1-ndhF	IGS
Rubus quinquefoliolatus	P	33	111828	111861	ndhF	Gene
Rubus quinquefoliolatus	P	40	122251	122291	ndhA_2-ndhA_1	Intron
Rubus quinquefoliolatus	P	41	122447	122488	ndhA_2-ndhA_1	Intron
Rubus quinquefoliolatus	F	36	125736	125772	rps15-ycf1	IGS
Rubus quinquefoliolatus	F	30	133168	133198	rrn5-rrn4.5	IGS
Rubus quinquefoliolatus	P	31	144585	144616	ndhB_1-ndhB_2	Intron
Rubus quinquefoliolatus	F	32	151573	151605	ycf2	Gene
Rubus menglaensis	type	length	start	end	loc	loc_type
Rubus menglaensis	P	32	234	266	trnH-GUG-psbA	IGS
Rubus menglaensis	P	30	7141	7171	rps16_1-trnQ-UUG	IGS
Rubus menglaensis	F	30	7605	7635	trnQ-UUG-psbK	IGS
Rubus menglaensis	F	32	8419	8451	psbI-trnS-GCU	IGS
Rubus menglaensis	F	32	8419	8451	trnS-GCU	Gene
Rubus menglaensis	P	30	8421	8451	psbI-trnS-GCU	IGS
Rubus menglaensis	P	30	8421	8451	trnS-GCU	Gene
Rubus menglaensis	F	30	9868	9898	trnS-GCU-trnR-UCU	IGS
Rubus menglaensis	F	31	33057	33088	trnT-GGU-psbD	IGS
Rubus menglaensis	P	30	36268	36298	psbC-trnS-UGA	IGS
Rubus menglaensis	P	30	36268	36298	trnS-UGA	Gene
Rubus menglaensis	F	30	39529	39559	psaB	Gene
Rubus menglaensis	F	33	43154	43187	psaA-ycf3_3	IGS
Rubus menglaensis	F	30	43185	43215	psaA-ycf3_3	IGS
Rubus menglaensis	F	39	44586	44625	ycf3_2-ycf3_1	Intron
Rubus menglaensis	P	39	44586	44625	ycf3_2-ycf3_1	Intron
Rubus menglaensis	F	38	44586	44624	ycf3_2-ycf3_1	Intron
Rubus menglaensis	F	30	44598	44628	ycf3_2-ycf3_1	Intron
Rubus menglaensis	P	30	44598	44628	ycf3_2-ycf3_1	Intron
Rubus menglaensis	F	32	48311	48343	trnT-UGU-trnL-UAA_1	IGS
Rubus menglaensis	R	30	48318	48348	trnT-UGU-trnL-UAA_1	IGS
Rubus menglaensis	R	31	48325	48356	trnT-UGU-trnL-UAA_1	IGS
Rubus menglaensis	P	38	54064	54102	trnV-UAC_1-atpE	IGS
Rubus menglaensis	F	34	58790	58824	rbcL-accD	IGS
Rubus menglaensis	P	30	60569	60599	accD-psaI	IGS
Rubus menglaensis	F	35	68145	68180	trnP-UGG-psaJ	IGS
Rubus menglaensis	R	39	68151	68190	trnP-UGG-psaJ	IGS
Rubus menglaensis	R	31	68161	68192	trnP-UGG-psaJ	IGS
Rubus menglaensis	P	38	75821	75859	psbT-psbN	IGS
Rubus menglaensis	F	32	90667	90699	ycf2	Gene
Rubus menglaensis	P	32	90667	90699	ycf2	Gene
Rubus menglaensis	P	32	90688	90720	ycf2	Gene
Rubus menglaensis	P	31	97680	97711	ndhB_2-ndhB_1	Intron
Rubus menglaensis	F	31	97680	97711	ndhB_2-ndhB_1	Intron
Rubus menglaensis	F	40	100322	100362	rps12_2-trnV-GAC	IGS
Rubus menglaensis	F	30	109063	109093	rrn4.5-rrn5	IGS
Rubus menglaensis	P	30	109063	109093	rrn4.5-rrn5	IGS
Rubus menglaensis	P	30	109095	109125	rrn4.5-rrn5	IGS
Rubus menglaensis	P	40	122160	122200	ndhA_2-ndhA_1	Intron
Rubus menglaensis	F	30	133078	133108	rrn5-rrn4.5	IGS
Rubus menglaensis	P	31	144492	144523	ndhB_1-ndhB_2	Intron
Rubus menglaensis	F	32	151483	151515	ycf2	Gene
Rubus lineatus	type	length	start	end	loc	loc_type
Rubus lineatus	F	31	329	360	trnH-GUG-psbA	IGS
Rubus lineatus	F	31	5000	5031	trnK-UUU_1-rps16_2	IGS
Rubus lineatus	F	30	7275	7305	rps16_1-trnQ-UUG	IGS
Rubus lineatus	F	32	8525	8557	psbI-trnS-GCU	IGS
Rubus lineatus	F	32	8525	8557	trnS-GCU	Gene
Rubus lineatus	P	30	8527	8557	psbI-trnS-GCU	IGS
Rubus lineatus	P	30	8527	8557	trnS-GCU	Gene
Rubus lineatus	F	30	9976	10006	trnS-GCU-trnR-UCU	IGS
Rubus lineatus	P	30	36337	36367	psbC-trnS-UGA	IGS
Rubus lineatus	P	30	36337	36367	trnS-UGA	Gene
Rubus lineatus	F	32	36524	36556	trnS-UGA-psbZ	IGS
Rubus lineatus	F	30	39670	39700	psaB	Gene
Rubus lineatus	F	39	44718	44757	ycf3_2-ycf3_1	Intron
Rubus lineatus	P	39	44718	44757	ycf3_2-ycf3_1	Intron
Rubus lineatus	F	38	44718	44756	ycf3_2-ycf3_1	Intron
Rubus lineatus	F	30	44730	44760	ycf3_2-ycf3_1	Intron
Rubus lineatus	P	30	44730	44760	ycf3_2-ycf3_1	Intron
Rubus lineatus	P	31	47591	47622	rps4-trnT-UGU	IGS
Rubus lineatus	F	33	48265	48298	trnT-UGU-trnL-UAA_1	IGS
Rubus lineatus	F	32	48282	48314	trnT-UGU-trnL-UAA_1	IGS
Rubus lineatus	F	31	48496	48527	trnT-UGU-trnL-UAA_1	IGS
Rubus lineatus	R	37	48502	48539	trnT-UGU-trnL-UAA_1	IGS
Rubus lineatus	F	31	48528	48559	trnT-UGU-trnL-UAA_1	IGS
Rubus lineatus	P	38	54387	54425	trnV-UAC_1-atpE	IGS
Rubus lineatus	F	30	58521	58551	rbcL	Gene
Rubus lineatus	F	34	59180	59214	rbcL-accD	IGS
Rubus lineatus	P	30	60959	60989	accD-psaI	IGS
Rubus lineatus	R	30	68587	68617	trnP-UGG-psaJ	IGS
Rubus lineatus	P	38	76258	76296	psbT-psbN	IGS
Rubus lineatus	F	32	91108	91140	ycf2	Gene
Rubus lineatus	P	32	91108	91140	ycf2	Gene
Rubus lineatus	P	32	91129	91161	ycf2	Gene
Rubus lineatus	P	31	98121	98152	ndhB_2-ndhB_1	Intron
Rubus lineatus	F	31	98121	98152	ndhB_2-ndhB_1	Intron
Rubus lineatus	F	40	100766	100806	rps12_2-trnV-GAC	IGS
Rubus lineatus	F	30	109483	109513	rrn4.5-rrn5	IGS
Rubus lineatus	P	30	109483	109513	rrn4.5-rrn5	IGS
Rubus lineatus	P	30	109515	109545	rrn4.5-rrn5	IGS
Rubus lineatus	P	32	113538	113570	ndhF	Gene
Rubus lineatus	P	40	122414	122454	ndhA_2-ndhA_1	Intron
Rubus lineatus	P	31	125871	125902	rps15-ycf1	IGS
Rubus lineatus	F	31	130527	130558	ycf1	Gene
Rubus lineatus	F	30	133356	133386	rrn5-rrn4.5	IGS
Rubus lineatus	P	31	144749	144780	ndhB_1-ndhB_2	Intron
Rubus lineatus	F	32	151740	151772	ycf2	Gene
Rubus foliaceistipulatus	type	length	start	end	loc	loc_type
Rubus foliaceistipulatus	P	38	233	271	trnH-GUG-psbA	IGS
Rubus foliaceistipulatus	F	31	329	360	trnH-GUG-psbA	IGS
Rubus foliaceistipulatus	R	31	1748	1779	trnK-UUU_2-matK	Intron
Rubus foliaceistipulatus	F	31	7173	7204	rps16_1-trnQ-UUG	IGS
Rubus foliaceistipulatus	F	32	8424	8456	psbI-trnS-GCU	IGS
Rubus foliaceistipulatus	F	32	8424	8456	trnS-GCU	Gene
Rubus foliaceistipulatus	P	30	8426	8456	psbI-trnS-GCU	IGS
Rubus foliaceistipulatus	P	30	8426	8456	trnS-GCU	Gene
Rubus foliaceistipulatus	F	30	9875	9905	trnS-GCU-trnR-UCU	IGS
Rubus foliaceistipulatus	F	30	10575	10605	trnR-UCU-atpA	IGS
Rubus foliaceistipulatus	F	36	13164	13200	atpF-atpH	IGS
Rubus foliaceistipulatus	P	30	35913	35943	psbC-trnS-UGA	IGS
Rubus foliaceistipulatus	P	30	35913	35943	trnS-UGA	Gene
Rubus foliaceistipulatus	F	32	36100	36132	trnS-UGA-psbZ	IGS
Rubus foliaceistipulatus	P	31	36926	36957	psbZ-trnG-GCC	IGS
Rubus foliaceistipulatus	C	32	36934	36966	psbZ-trnG-GCC	IGS
Rubus foliaceistipulatus	F	30	39256	39286	psaB	Gene
Rubus foliaceistipulatus	F	52	42770	42822	psaA-ycf3_3	IGS
Rubus foliaceistipulatus	F	39	44346	44385	ycf3_2-ycf3_1	Intron
Rubus foliaceistipulatus	P	39	44346	44385	ycf3_2-ycf3_1	Intron
Rubus foliaceistipulatus	F	38	44346	44384	ycf3_2-ycf3_1	Intron
Rubus foliaceistipulatus	F	30	44358	44388	ycf3_2-ycf3_1	Intron
Rubus foliaceistipulatus	P	30	44358	44388	ycf3_2-ycf3_1	Intron
Rubus foliaceistipulatus	F	32	48035	48067	trnT-UGU-trnL-UAA_1	IGS
Rubus foliaceistipulatus	P	38	53877	53915	trnV-UAC_1-atpE	IGS
Rubus foliaceistipulatus	F	30	58010	58040	rbcL	Gene
Rubus foliaceistipulatus	F	34	58680	58714	rbcL-accD	IGS
Rubus foliaceistipulatus	P	30	60459	60489	accD-psaI	IGS
Rubus foliaceistipulatus	R	30	68091	68121	trnP-UGG-psaJ	IGS
Rubus foliaceistipulatus	P	32	71951	71983	clpP_3-clpP_2	Intron
Rubus foliaceistipulatus	P	38	75780	75818	psbT-psbN	IGS
Rubus foliaceistipulatus	C	30	85475	85505	rpl22-rps19	IGS
Rubus foliaceistipulatus	F	32	90598	90630	ycf2	Gene
Rubus foliaceistipulatus	P	32	90598	90630	ycf2	Gene
Rubus foliaceistipulatus	P	32	90619	90651	ycf2	Gene
Rubus foliaceistipulatus	P	31	97608	97639	ndhB_2-ndhB_1	Intron
Rubus foliaceistipulatus	F	31	97608	97639	ndhB_2-ndhB_1	Intron
Rubus foliaceistipulatus	F	40	100253	100293	rps12_2-trnV-GAC	IGS
Rubus foliaceistipulatus	F	30	108994	109024	rrn4.5-rrn5	IGS
Rubus foliaceistipulatus	P	30	108994	109024	rrn4.5-rrn5	IGS
Rubus foliaceistipulatus	P	30	109026	109056	rrn4.5-rrn5	IGS
Rubus foliaceistipulatus	P	40	122092	122132	ndhA_2-ndhA_1	Intron
Rubus foliaceistipulatus	F	30	133017	133047	rrn5-rrn4.5	IGS
Rubus foliaceistipulatus	P	31	144434	144465	ndhB_1-ndhB_2	Intron
Rubus foliaceistipulatus	F	32	151422	151454	ycf2	Gene
Rubus paniculatus	type	length	start	end	loc	loc_type
Rubus paniculatus	P	30	7143	7173	rps16_1-trnQ-UUG	IGS
Rubus paniculatus	F	30	7602	7632	trnQ-UUG-psbK	IGS
Rubus paniculatus	F	32	8416	8448	psbI-trnS-GCU	IGS
Rubus paniculatus	F	32	8416	8448	trnS-GCU	Gene
Rubus paniculatus	P	30	8418	8448	psbI-trnS-GCU	IGS
Rubus paniculatus	P	30	8418	8448	trnS-GCU	Gene
Rubus paniculatus	F	30	9866	9896	trnS-GCU-trnR-UCU	IGS
Rubus paniculatus	F	30	33001	33031	trnT-GGU-psbD	IGS
Rubus paniculatus	P	30	36224	36254	psbC-trnS-UGA	IGS
Rubus paniculatus	P	30	36224	36254	trnS-UGA	Gene
Rubus paniculatus	F	30	39485	39515	psaB	Gene
Rubus paniculatus	F	30	43125	43155	psaA-ycf3_3	IGS
Rubus paniculatus	F	39	44529	44568	ycf3_2-ycf3_1	Intron
Rubus paniculatus	P	39	44529	44568	ycf3_2-ycf3_1	Intron
Rubus paniculatus	F	38	44529	44567	ycf3_2-ycf3_1	Intron
Rubus paniculatus	F	30	44541	44571	ycf3_2-ycf3_1	Intron
Rubus paniculatus	P	30	44541	44571	ycf3_2-ycf3_1	Intron
Rubus paniculatus	F	32	48254	48286	trnT-UGU-trnL-UAA_1	IGS
Rubus paniculatus	R	30	48261	48291	trnT-UGU-trnL-UAA_1	IGS
Rubus paniculatus	R	31	48268	48299	trnT-UGU-trnL-UAA_1	IGS
Rubus paniculatus	F	31	50128	50159	trnF-GAA-ndhJ	IGS
Rubus paniculatus	P	38	54034	54072	trnV-UAC_1-atpE	IGS
Rubus paniculatus	F	34	58760	58794	rbcL-accD	IGS
Rubus paniculatus	P	30	60539	60569	accD-psaI	IGS
Rubus paniculatus	R	30	68124	68154	trnP-UGG-psaJ	IGS
Rubus paniculatus	P	38	75780	75818	psbT-psbN	IGS
Rubus paniculatus	F	32	90636	90668	ycf2	Gene
Rubus paniculatus	P	32	90636	90668	ycf2	Gene
Rubus paniculatus	P	32	90657	90689	ycf2	Gene
Rubus paniculatus	P	31	97649	97680	ndhB_2-ndhB_1	Intron
Rubus paniculatus	F	31	97649	97680	ndhB_2-ndhB_1	Intron
Rubus paniculatus	F	40	100296	100336	rps12_2-trnV-GAC	IGS
Rubus paniculatus	F	30	109037	109067	rrn4.5-rrn5	IGS
Rubus paniculatus	P	30	109037	109067	rrn4.5-rrn5	IGS
Rubus paniculatus	P	30	109069	109099	rrn4.5-rrn5	IGS
Rubus paniculatus	P	40	122111	122151	ndhA_2-ndhA_1	Intron
Rubus paniculatus	F	30	133024	133054	rrn5-rrn4.5	IGS
Rubus paniculatus	P	31	144443	144474	ndhB_1-ndhB_2	Intron
Rubus paniculatus	F	32	151434	151466	ycf2	Gene
Rubus treutleri	type	length	start	end	loc	loc_type
Rubus treutleri	P	30	7137	7167	rps16_1-trnQ-UUG	IGS
Rubus treutleri	F	30	7596	7626	trnQ-UUG-psbK	IGS
Rubus treutleri	F	32	8410	8442	psbI-trnS-GCU	IGS
Rubus treutleri	F	32	8410	8442	trnS-GCU	Gene
Rubus treutleri	P	30	8412	8442	psbI-trnS-GCU	IGS
Rubus treutleri	P	30	8412	8442	trnS-GCU	Gene
Rubus treutleri	F	30	9859	9889	trnS-GCU-trnR-UCU	IGS
Rubus treutleri	P	30	36222	36252	psbC-trnS-UGA	IGS
Rubus treutleri	P	30	36222	36252	trnS-UGA	Gene
Rubus treutleri	F	30	39484	39514	psaB	Gene
Rubus treutleri	F	30	43124	43154	psaA-ycf3_3	IGS
Rubus treutleri	F	39	44530	44569	ycf3_2-ycf3_1	Intron
Rubus treutleri	P	39	44530	44569	ycf3_2-ycf3_1	Intron
Rubus treutleri	F	38	44530	44568	ycf3_2-ycf3_1	Intron
Rubus treutleri	F	30	44542	44572	ycf3_2-ycf3_1	Intron
Rubus treutleri	P	30	44542	44572	ycf3_2-ycf3_1	Intron
Rubus treutleri	F	32	48256	48288	trnT-UGU-trnL-UAA_1	IGS
Rubus treutleri	R	30	48263	48293	trnT-UGU-trnL-UAA_1	IGS
Rubus treutleri	R	31	48270	48301	trnT-UGU-trnL-UAA_1	IGS
Rubus treutleri	P	38	54011	54049	trnV-UAC_1-atpE	IGS
Rubus treutleri	F	34	58737	58771	rbcL-accD	IGS
Rubus treutleri	P	30	60516	60546	accD-psaI	IGS
Rubus treutleri	R	30	68126	68156	trnP-UGG-psaJ	IGS
Rubus treutleri	P	38	75781	75819	psbT-psbN	IGS
Rubus treutleri	F	32	90629	90661	ycf2	Gene
Rubus treutleri	P	32	90629	90661	ycf2	Gene
Rubus treutleri	P	32	90650	90682	ycf2	Gene
Rubus treutleri	P	31	97636	97667	ndhB_2-ndhB_1	Intron
Rubus treutleri	F	31	97636	97667	ndhB_2-ndhB_1	Intron
Rubus treutleri	F	40	100283	100323	rps12_2-trnV-GAC	IGS
Rubus treutleri	F	30	109024	109054	rrn4.5-rrn5	IGS
Rubus treutleri	P	30	109024	109054	rrn4.5-rrn5	IGS
Rubus treutleri	P	30	109056	109086	rrn4.5-rrn5	IGS
Rubus treutleri	R	33	111632	111665	ycf1	Gene
Rubus treutleri	R	33	111632	111665	ycf1-ndhF	IGS
Rubus treutleri	R	33	111632	111665	ndhF	Gene
Rubus treutleri	P	40	122106	122146	ndhA_2-ndhA_1	Intron
Rubus treutleri	F	30	133035	133065	rrn5-rrn4.5	IGS
Rubus treutleri	P	31	144454	144485	ndhB_1-ndhB_2	Intron
Rubus treutleri	F	32	151439	151471	ycf2	Gene
Rubus yunanicus	type	length	start	end	loc	loc_type
Rubus yunanicus	P	32	236	268	trnH-GUG-psbA	IGS
Rubus yunanicus	P	30	7142	7172	rps16_1-trnQ-UUG	IGS
Rubus yunanicus	F	30	7601	7631	trnQ-UUG-psbK	IGS
Rubus yunanicus	F	32	8416	8448	psbI-trnS-GCU	IGS
Rubus yunanicus	F	32	8416	8448	trnS-GCU	Gene
Rubus yunanicus	P	30	8418	8448	psbI-trnS-GCU	IGS
Rubus yunanicus	P	30	8418	8448	trnS-GCU	Gene
Rubus yunanicus	F	30	9865	9895	trnS-GCU-trnR-UCU	IGS
Rubus yunanicus	F	31	33071	33102	trnT-GGU-psbD	IGS
Rubus yunanicus	P	30	36282	36312	psbC-trnS-UGA	IGS
Rubus yunanicus	P	30	36282	36312	trnS-UGA	Gene
Rubus yunanicus	F	30	39543	39573	psaB	Gene
Rubus yunanicus	F	30	43183	43213	psaA-ycf3_3	IGS
Rubus yunanicus	F	39	44596	44635	ycf3_2-ycf3_1	Intron
Rubus yunanicus	P	39	44596	44635	ycf3_2-ycf3_1	Intron
Rubus yunanicus	F	38	44596	44634	ycf3_2-ycf3_1	Intron
Rubus yunanicus	F	30	44608	44638	ycf3_2-ycf3_1	Intron
Rubus yunanicus	P	30	44608	44638	ycf3_2-ycf3_1	Intron
Rubus yunanicus	F	32	48332	48364	trnT-UGU-trnL-UAA_1	IGS
Rubus yunanicus	R	30	48339	48369	trnT-UGU-trnL-UAA_1	IGS
Rubus yunanicus	R	31	48346	48377	trnT-UGU-trnL-UAA_1	IGS
Rubus yunanicus	P	38	54079	54117	trnV-UAC_1-atpE	IGS
Rubus yunanicus	F	34	58804	58838	rbcL-accD	IGS
Rubus yunanicus	P	30	60583	60613	accD-psaI	IGS
Rubus yunanicus	R	30	68166	68196	trnP-UGG-psaJ	IGS
Rubus yunanicus	P	38	75823	75861	psbT-psbN	IGS
Rubus yunanicus	F	32	90673	90705	ycf2	Gene
Rubus yunanicus	P	32	90673	90705	ycf2	Gene
Rubus yunanicus	P	32	90694	90726	ycf2	Gene
Rubus yunanicus	P	31	97680	97711	ndhB_2-ndhB_1	Intron
Rubus yunanicus	F	31	97680	97711	ndhB_2-ndhB_1	Intron
Rubus yunanicus	F	40	100327	100367	rps12_2-trnV-GAC	IGS
Rubus yunanicus	F	30	109068	109098	rrn4.5-rrn5	IGS
Rubus yunanicus	P	30	109068	109098	rrn4.5-rrn5	IGS
Rubus yunanicus	P	30	109100	109130	rrn4.5-rrn5	IGS
Rubus yunanicus	P	40	122155	122195	ndhA_2-ndhA_1	Intron
Rubus yunanicus	F	30	133065	133095	rrn5-rrn4.5	IGS
Rubus yunanicus	P	31	144484	144515	ndhB_1-ndhB_2	Intron
Rubus yunanicus	F	32	151469	151501	ycf2	Gene
Rubus lucens	type	length	start	end	loc	loc_type
Rubus lucens	R	30	7261	7291	rps16_1-trnQ-UUG	IGS
Rubus lucens	F	32	8501	8533	psbI-trnS-GCU	IGS
Rubus lucens	F	32	8501	8533	trnS-GCU	Gene
Rubus lucens	P	30	8503	8533	psbI-trnS-GCU	IGS
Rubus lucens	P	30	8503	8533	trnS-GCU	Gene
Rubus lucens	P	30	9540	9570	trnS-GCU-trnR-UCU	IGS
Rubus lucens	F	30	9968	9998	trnS-GCU-trnR-UCU	IGS
Rubus lucens	P	32	10342	10374	trnR-UCU-atpA	IGS
Rubus lucens	P	30	36078	36108	psbC-trnS-UGA	IGS
Rubus lucens	P	30	36078	36108	trnS-UGA	Gene
Rubus lucens	F	30	39368	39398	psaB	Gene
Rubus lucens	F	39	44398	44437	ycf3_2-ycf3_1	Intron
Rubus lucens	P	39	44398	44437	ycf3_2-ycf3_1	Intron
Rubus lucens	F	38	44398	44436	ycf3_2-ycf3_1	Intron
Rubus lucens	F	30	44410	44440	ycf3_2-ycf3_1	Intron
Rubus lucens	P	30	44410	44440	ycf3_2-ycf3_1	Intron
Rubus lucens	F	31	47993	48024	trnT-UGU-trnL-UAA_1	IGS
Rubus lucens	F	31	48074	48105	trnT-UGU-trnL-UAA_1	IGS
Rubus lucens	R	46	48078	48124	trnT-UGU-trnL-UAA_1	IGS
Rubus lucens	P	38	53846	53884	trnV-UAC_1-atpE	IGS
Rubus lucens	F	30	57981	58011	rbcL	Gene
Rubus lucens	F	34	58588	58622	rbcL-accD	IGS
Rubus lucens	P	30	60361	60391	accD-psaI	IGS
Rubus lucens	F	32	66641	66673	psbE-petL	IGS
Rubus lucens	R	30	67958	67988	trnP-UGG-psaJ	IGS
Rubus lucens	P	38	75615	75653	psbT-psbN	IGS
Rubus lucens	C	32	85360	85392	rpl22-rps19	IGS
Rubus lucens	P	35	85361	85396	rpl22-rps19	IGS
Rubus lucens	F	32	90476	90508	ycf2	Gene
Rubus lucens	P	32	90476	90508	ycf2	Gene
Rubus lucens	P	32	90497	90529	ycf2	Gene
Rubus lucens	P	31	97479	97510	ndhB_2-ndhB_1	Intron
Rubus lucens	F	31	97479	97510	ndhB_2-ndhB_1	Intron
Rubus lucens	F	30	108866	108896	rrn4.5-rrn5	IGS
Rubus lucens	P	30	108866	108896	rrn4.5-rrn5	IGS
Rubus lucens	P	30	108898	108928	rrn4.5-rrn5	IGS
Rubus lucens	F	30	114632	114662	ndhF-rpl32	IGS
Rubus lucens	P	40	121873	121913	ndhA_2-ndhA_1	Intron
Rubus lucens	P	43	122057	122100	ndhA_2-ndhA_1	Intron
Rubus lucens	F	30	122849	122879	ndhA_2-ndhA_1	Intron
Rubus lucens	F	30	132802	132832	rrn5-rrn4.5	IGS
Rubus lucens	P	31	144220	144251	ndhB_1-ndhB_2	Intron
Rubus lucens	F	32	151201	151233	ycf2	Gene
Rubus kumaonensis	type	length	start	end	loc	loc_type
Rubus kumaonensis	P	32	234	266	trnH-GUG-psbA	IGS
Rubus kumaonensis	P	30	7123	7153	rps16_1-trnQ-UUG	IGS
Rubus kumaonensis	F	30	7587	7617	trnQ-UUG-psbK	IGS
Rubus kumaonensis	F	32	8401	8433	psbI-trnS-GCU	IGS
Rubus kumaonensis	F	32	8401	8433	trnS-GCU	Gene
Rubus kumaonensis	P	30	8403	8433	psbI-trnS-GCU	IGS
Rubus kumaonensis	P	30	8403	8433	trnS-GCU	Gene
Rubus kumaonensis	F	30	9851	9881	trnS-GCU-trnR-UCU	IGS
Rubus kumaonensis	F	30	33011	33041	trnT-GGU-psbD	IGS
Rubus kumaonensis	P	30	36234	36264	psbC-trnS-UGA	IGS
Rubus kumaonensis	P	30	36234	36264	trnS-UGA	Gene
Rubus kumaonensis	F	30	39495	39525	psaB	Gene
Rubus kumaonensis	F	30	43135	43165	psaA-ycf3_3	IGS
Rubus kumaonensis	F	39	44539	44578	ycf3_2-ycf3_1	Intron
Rubus kumaonensis	P	39	44539	44578	ycf3_2-ycf3_1	Intron
Rubus kumaonensis	F	38	44539	44577	ycf3_2-ycf3_1	Intron
Rubus kumaonensis	F	30	44551	44581	ycf3_2-ycf3_1	Intron
Rubus kumaonensis	P	30	44551	44581	ycf3_2-ycf3_1	Intron
Rubus kumaonensis	F	32	48273	48305	trnT-UGU-trnL-UAA_1	IGS
Rubus kumaonensis	R	30	48280	48310	trnT-UGU-trnL-UAA_1	IGS
Rubus kumaonensis	R	31	48287	48318	trnT-UGU-trnL-UAA_1	IGS
Rubus kumaonensis	P	38	54062	54100	trnV-UAC_1-atpE	IGS
Rubus kumaonensis	P	31	58259	58290	rbcL-accD	IGS
Rubus kumaonensis	F	34	58787	58821	rbcL-accD	IGS
Rubus kumaonensis	P	30	60558	60588	accD-psaI	IGS
Rubus kumaonensis	R	30	68136	68166	trnP-UGG-psaJ	IGS
Rubus kumaonensis	P	38	75794	75832	psbT-psbN	IGS
Rubus kumaonensis	F	32	90623	90655	ycf2	Gene
Rubus kumaonensis	P	32	90623	90655	ycf2	Gene
Rubus kumaonensis	P	32	90644	90676	ycf2	Gene
Rubus kumaonensis	P	31	97630	97661	ndhB_2-ndhB_1	Intron
Rubus kumaonensis	F	31	97630	97661	ndhB_2-ndhB_1	Intron
Rubus kumaonensis	F	40	100277	100317	rps12_2-trnV-GAC	IGS
Rubus kumaonensis	F	30	109018	109048	rrn4.5-rrn5	IGS
Rubus kumaonensis	P	30	109018	109048	rrn4.5-rrn5	IGS
Rubus kumaonensis	P	30	109050	109080	rrn4.5-rrn5	IGS
Rubus kumaonensis	R	33	111626	111659	ycf1	Gene
Rubus kumaonensis	R	33	111626	111659	ycf1-ndhF	IGS
Rubus kumaonensis	R	33	111626	111659	ndhF	Gene
Rubus kumaonensis	P	40	122093	122133	ndhA_2-ndhA_1	Intron
Rubus kumaonensis	F	30	133016	133046	rrn5-rrn4.5	IGS
Rubus kumaonensis	P	31	144435	144466	ndhB_1-ndhB_2	Intron
Rubus kumaonensis	F	32	151420	151452	ycf2	Gene
Rubus luchunensis	type	length	start	end	loc	loc_type
Rubus luchunensis	P	30	7140	7170	rps16_1-trnQ-UUG	IGS
Rubus luchunensis	F	30	7599	7629	trnQ-UUG-psbK	IGS
Rubus luchunensis	F	32	8413	8445	psbI-trnS-GCU	IGS
Rubus luchunensis	F	32	8413	8445	trnS-GCU	Gene
Rubus luchunensis	P	30	8415	8445	psbI-trnS-GCU	IGS
Rubus luchunensis	P	30	8415	8445	trnS-GCU	Gene
Rubus luchunensis	F	30	9863	9893	trnS-GCU-trnR-UCU	IGS
Rubus luchunensis	F	40	14001	14041	atpH-atpI	IGS
Rubus luchunensis	F	34	27285	27319	rpoB-trnC-GCA	IGS
Rubus luchunensis	F	30	32908	32938	trnT-GGU-psbD	IGS
Rubus luchunensis	P	30	36131	36161	psbC-trnS-UGA	IGS
Rubus luchunensis	P	30	36131	36161	trnS-UGA	Gene
Rubus luchunensis	F	30	39392	39422	psaB	Gene
Rubus luchunensis	F	30	43032	43062	psaA-ycf3_3	IGS
Rubus luchunensis	F	39	44436	44475	ycf3_2-ycf3_1	Intron
Rubus luchunensis	P	39	44436	44475	ycf3_2-ycf3_1	Intron
Rubus luchunensis	F	38	44436	44474	ycf3_2-ycf3_1	Intron
Rubus luchunensis	F	30	44448	44478	ycf3_2-ycf3_1	Intron
Rubus luchunensis	P	30	44448	44478	ycf3_2-ycf3_1	Intron
Rubus luchunensis	F	32	48026	48058	trnT-UGU-trnL-UAA_1	IGS
Rubus luchunensis	R	30	48033	48063	trnT-UGU-trnL-UAA_1	IGS
Rubus luchunensis	R	31	48040	48071	trnT-UGU-trnL-UAA_1	IGS
Rubus luchunensis	F	31	48050	48081	trnT-UGU-trnL-UAA_1	IGS
Rubus luchunensis	P	38	53808	53846	trnV-UAC_1-atpE	IGS
Rubus luchunensis	F	34	58534	58568	rbcL-accD	IGS
Rubus luchunensis	P	30	60313	60343	accD-psaI	IGS
Rubus luchunensis	R	30	67815	67845	trnP-UGG-psaJ	IGS
Rubus luchunensis	P	38	75472	75510	psbT-psbN	IGS
Rubus luchunensis	R	33	85199	85232	rpl22-rps19	IGS
Rubus luchunensis	F	32	90321	90353	ycf2	Gene
Rubus luchunensis	P	32	90321	90353	ycf2	Gene
Rubus luchunensis	P	32	90342	90374	ycf2	Gene
Rubus luchunensis	P	31	97334	97365	ndhB_2-ndhB_1	Intron
Rubus luchunensis	F	31	97334	97365	ndhB_2-ndhB_1	Intron
Rubus luchunensis	F	40	99981	100021	rps12_2-trnV-GAC	IGS
Rubus luchunensis	F	30	108722	108752	rrn4.5-rrn5	IGS
Rubus luchunensis	P	30	108722	108752	rrn4.5-rrn5	IGS
Rubus luchunensis	P	30	108754	108784	rrn4.5-rrn5	IGS
Rubus luchunensis	F	32	113887	113919	ndhF-rpl32	IGS
Rubus luchunensis	P	40	121840	121880	ndhA_2-ndhA_1	Intron
Rubus luchunensis	F	30	132754	132784	rrn5-rrn4.5	IGS
Rubus luchunensis	P	31	144173	144204	ndhB_1-ndhB_2	Intron
Rubus luchunensis	F	32	151164	151196	ycf2	Gene
Rubus metoensis	type	length	start	end	loc	loc_type
Rubus metoensis	F	32	8448	8480	psbI-trnS-GCU	IGS
Rubus metoensis	F	32	8448	8480	trnS-GCU	Gene
Rubus metoensis	P	30	8450	8480	psbI-trnS-GCU	IGS
Rubus metoensis	P	30	8450	8480	trnS-GCU	Gene
Rubus metoensis	F	34	8543	8577	trnS-GCU-trnR-UCU	IGS
Rubus metoensis	F	30	9930	9960	trnS-GCU-trnR-UCU	IGS
Rubus metoensis	F	30	32322	32352	trnT-GGU-psbD	IGS
Rubus metoensis	F	47	33057	33104	trnT-GGU-psbD	IGS
Rubus metoensis	P	30	36346	36376	psbC-trnS-UGA	IGS
Rubus metoensis	P	30	36346	36376	trnS-UGA	Gene
Rubus metoensis	F	30	39606	39636	psaB	Gene
Rubus metoensis	F	39	44642	44681	ycf3_2-ycf3_1	Intron
Rubus metoensis	P	39	44642	44681	ycf3_2-ycf3_1	Intron
Rubus metoensis	F	38	44642	44680	ycf3_2-ycf3_1	Intron
Rubus metoensis	F	30	44654	44684	ycf3_2-ycf3_1	Intron
Rubus metoensis	P	30	44654	44684	ycf3_2-ycf3_1	Intron
Rubus metoensis	F	31	48355	48386	trnT-UGU-trnL-UAA_1	IGS
Rubus metoensis	R	30	48383	48413	trnT-UGU-trnL-UAA_1	IGS
Rubus metoensis	R	31	48390	48421	trnT-UGU-trnL-UAA_1	IGS
Rubus metoensis	R	34	48403	48437	trnT-UGU-trnL-UAA_1	IGS
Rubus metoensis	R	33	48414	48447	trnT-UGU-trnL-UAA_1	IGS
Rubus metoensis	P	38	54163	54201	trnV-UAC_1-atpE	IGS
Rubus metoensis	F	30	58290	58320	rbcL	Gene
Rubus metoensis	F	34	58934	58968	rbcL-accD	IGS
Rubus metoensis	P	30	60713	60743	accD-psaI	IGS
Rubus metoensis	P	38	60823	60861	accD-psaI	IGS
Rubus metoensis	R	30	68338	68368	trnP-UGG-psaJ	IGS
Rubus metoensis	P	32	72213	72245	clpP_3-clpP_2	Intron
Rubus metoensis	P	38	76044	76082	psbT-psbN	IGS
Rubus metoensis	C	30	85773	85803	rpl22-rps19	IGS
Rubus metoensis	P	30	85775	85805	rpl22-rps19	IGS
Rubus metoensis	F	32	90895	90927	ycf2	Gene
Rubus metoensis	P	32	90895	90927	ycf2	Gene
Rubus metoensis	P	32	90916	90948	ycf2	Gene
Rubus metoensis	P	31	97902	97933	ndhB_2-ndhB_1	Intron
Rubus metoensis	F	31	97902	97933	ndhB_2-ndhB_1	Intron
Rubus metoensis	F	40	100547	100587	rps12_2-trnV-GAC	IGS
Rubus metoensis	F	30	109288	109318	rrn4.5-rrn5	IGS
Rubus metoensis	P	30	109288	109318	rrn4.5-rrn5	IGS
Rubus metoensis	P	30	109320	109350	rrn4.5-rrn5	IGS
Rubus metoensis	P	40	122327	122367	ndhA_2-ndhA_1	Intron
Rubus metoensis	F	30	133227	133257	rrn5-rrn4.5	IGS
Rubus metoensis	P	31	144644	144675	ndhB_1-ndhB_2	Intron
Rubus metoensis	F	32	151629	151661	ycf2	Gene
Rubus rufus	type	length	start	end	loc	loc_type
Rubus rufus	R	34	1592	1626	psbA-trnK-UUU_2	IGS
Rubus rufus	P	30	8323	8353	psbI-trnS-GCU	IGS
Rubus rufus	F	32	8408	8440	psbI-trnS-GCU	IGS
Rubus rufus	F	32	8408	8440	trnS-GCU	Gene
Rubus rufus	P	30	8410	8440	psbI-trnS-GCU	IGS
Rubus rufus	P	30	8410	8440	trnS-GCU	Gene
Rubus rufus	F	30	9838	9868	trnS-GCU-trnR-UCU	IGS
Rubus rufus	P	38	28359	28397	trnC-GCA-petN	IGS
Rubus rufus	P	30	35916	35946	psbC	Gene
Rubus rufus	F	30	39228	39258	psaB	Gene
Rubus rufus	F	30	42872	42902	psaA-ycf3_3	IGS
Rubus rufus	F	39	44268	44307	ycf3_2	Gene
Rubus rufus	P	39	44268	44307	ycf3_2	Gene
Rubus rufus	F	38	44268	44306	ycf3_2	Gene
Rubus rufus	F	30	44280	44310	ycf3_2	Gene
Rubus rufus	P	30	44280	44310	ycf3_2	Gene
Rubus rufus	F	30	47105	47135	rps4	Gene
Rubus rufus	P	34	47806	47840	trnT-UGU-trnL-UAA_1	IGS
Rubus rufus	F	34	47848	47882	trnT-UGU-trnL-UAA_1	IGS
Rubus rufus	P	38	53601	53639	trnV-UAC_2-trnV-UAC_1	Intron
Rubus rufus	P	38	53601	53639	trnV-UAC_1	Gene
Rubus rufus	F	30	57739	57769	rbcL	Gene
Rubus rufus	F	34	58357	58391	rbcL-accD	IGS
Rubus rufus	P	30	60122	60152	accD	Gene
Rubus rufus	P	32	60221	60253	accD	Gene
Rubus rufus	R	30	67611	67641	petG-trnW-CCA	IGS
Rubus rufus	P	32	71440	71472	clpP_3	Gene
Rubus rufus	P	38	75255	75293	psbB	Gene
Rubus rufus	P	31	97099	97130	ndhB_2	Gene
Rubus rufus	P	31	97099	97130	ndhB_2-ndhB_1	Intron
Rubus rufus	F	31	97099	97130	ndhB_2	Gene
Rubus rufus	F	31	97099	97130	ndhB_2-ndhB_1	Intron
Rubus rufus	F	40	99747	99787	rps12_3-rps12_2	Intron
Rubus rufus	F	30	108485	108515	rrn23	Gene
Rubus rufus	P	30	108485	108515	rrn23	Gene
Rubus rufus	P	30	108517	108547	rrn23	Gene
Rubus rufus	P	40	121491	121531	ndhI-ndhA_2	IGS
Rubus rufus	P	40	121491	121531	ndhA_2	Gene
Rubus rufus	F	30	132374	132404	trnN-GUU-trnR-ACG	IGS
Rubus rufus	P	31	143791	143822	ndhB_1	Gene
Rubus fuscifolius	type	length	start	end	loc	loc_type
Rubus fuscifolius	F	105	0	105	rpl2_2-trnH-GUG	IGS
Rubus fuscifolius	P	32	338	370	trnH-GUG-psbA	IGS
Rubus fuscifolius	P	30	7251	7281	rps16_1-trnQ-UUG	IGS
Rubus fuscifolius	F	30	7710	7740	trnQ-UUG-psbK	IGS
Rubus fuscifolius	R	32	7730	7762	trnQ-UUG-psbK	IGS
Rubus fuscifolius	F	32	8542	8574	psbI-trnS-GCU	IGS
Rubus fuscifolius	F	32	8542	8574	trnS-GCU	Gene
Rubus fuscifolius	P	30	8544	8574	psbI-trnS-GCU	IGS
Rubus fuscifolius	P	30	8544	8574	trnS-GCU	Gene
Rubus fuscifolius	F	30	9992	10022	trnS-GCU-trnR-UCU	IGS
Rubus fuscifolius	P	56	10354	10410	trnR-UCU-atpA	IGS
Rubus fuscifolius	F	31	33155	33186	trnT-GGU-psbD	IGS
Rubus fuscifolius	P	30	36365	36395	psbC-trnS-UGA	IGS
Rubus fuscifolius	P	30	36365	36395	trnS-UGA	Gene
Rubus fuscifolius	F	30	39626	39656	psaB	Gene
Rubus fuscifolius	F	30	43266	43296	psaA-ycf3_3	IGS
Rubus fuscifolius	F	39	44670	44709	ycf3_2-ycf3_1	Intron
Rubus fuscifolius	P	39	44670	44709	ycf3_2-ycf3_1	Intron
Rubus fuscifolius	F	38	44670	44708	ycf3_2-ycf3_1	Intron
Rubus fuscifolius	F	30	44682	44712	ycf3_2-ycf3_1	Intron
Rubus fuscifolius	P	30	44682	44712	ycf3_2-ycf3_1	Intron
Rubus fuscifolius	F	32	48404	48436	trnT-UGU-trnL-UAA_1	IGS
Rubus fuscifolius	R	30	48411	48441	trnT-UGU-trnL-UAA_1	IGS
Rubus fuscifolius	R	31	48418	48449	trnT-UGU-trnL-UAA_1	IGS
Rubus fuscifolius	P	38	54173	54211	trnV-UAC_1-atpE	IGS
Rubus fuscifolius	P	31	58371	58402	rbcL-accD	IGS
Rubus fuscifolius	F	34	58899	58933	rbcL-accD	IGS
Rubus fuscifolius	P	30	60678	60708	accD-psaI	IGS
Rubus fuscifolius	R	30	68253	68283	trnP-UGG-psaJ	IGS
Rubus fuscifolius	P	38	75911	75949	psbT-psbN	IGS
Rubus fuscifolius	F	32	90760	90792	ycf2	Gene
Rubus fuscifolius	P	32	90760	90792	ycf2	Gene
Rubus fuscifolius	P	32	90781	90813	ycf2	Gene
Rubus fuscifolius	P	31	97767	97798	ndhB_2-ndhB_1	Intron
Rubus fuscifolius	F	31	97767	97798	ndhB_2-ndhB_1	Intron
Rubus fuscifolius	F	40	100414	100454	rps12_2-trnV-GAC	IGS
Rubus fuscifolius	F	30	109155	109185	rrn4.5-rrn5	IGS
Rubus fuscifolius	P	30	109155	109185	rrn4.5-rrn5	IGS
Rubus fuscifolius	P	30	109187	109217	rrn4.5-rrn5	IGS
Rubus fuscifolius	R	33	111753	111786	ycf1	Gene
Rubus fuscifolius	R	33	111753	111786	ycf1-ndhF	IGS
Rubus fuscifolius	R	33	111753	111786	ndhF	Gene
Rubus fuscifolius	P	40	122228	122268	ndhA_2-ndhA_1	Intron
Rubus fuscifolius	F	30	133144	133174	rrn5-rrn4.5	IGS
Rubus fuscifolius	P	31	144563	144594	ndhB_1-ndhB_2	Intron
Rubus fuscifolius	F	32	151548	151580	ycf2	Gene
Rubus chrysobotrys	type	length	start	end	loc	loc_type
Rubus chrysobotrys	P	32	233	265	trnH-GUG-psbA	IGS
Rubus chrysobotrys	P	30	7146	7176	rps16_1-trnQ-UUG	IGS
Rubus chrysobotrys	F	30	7605	7635	trnQ-UUG-psbK	IGS
Rubus chrysobotrys	R	32	7625	7657	trnQ-UUG-psbK	IGS
Rubus chrysobotrys	F	32	8437	8469	psbI-trnS-GCU	IGS
Rubus chrysobotrys	F	32	8437	8469	trnS-GCU	Gene
Rubus chrysobotrys	P	30	8439	8469	psbI-trnS-GCU	IGS
Rubus chrysobotrys	P	30	8439	8469	trnS-GCU	Gene
Rubus chrysobotrys	F	30	9887	9917	trnS-GCU-trnR-UCU	IGS
Rubus chrysobotrys	F	31	33050	33081	trnT-GGU-psbD	IGS
Rubus chrysobotrys	P	30	36260	36290	psbC-trnS-UGA	IGS
Rubus chrysobotrys	P	30	36260	36290	trnS-UGA	Gene
Rubus chrysobotrys	F	30	39521	39551	psaB	Gene
Rubus chrysobotrys	F	30	43161	43191	psaA-ycf3_3	IGS
Rubus chrysobotrys	F	39	44565	44604	ycf3_2-ycf3_1	Intron
Rubus chrysobotrys	P	39	44565	44604	ycf3_2-ycf3_1	Intron
Rubus chrysobotrys	F	38	44565	44603	ycf3_2-ycf3_1	Intron
Rubus chrysobotrys	F	30	44577	44607	ycf3_2-ycf3_1	Intron
Rubus chrysobotrys	P	30	44577	44607	ycf3_2-ycf3_1	Intron
Rubus chrysobotrys	F	32	48299	48331	trnT-UGU-trnL-UAA_1	IGS
Rubus chrysobotrys	R	30	48306	48336	trnT-UGU-trnL-UAA_1	IGS
Rubus chrysobotrys	R	31	48313	48344	trnT-UGU-trnL-UAA_1	IGS
Rubus chrysobotrys	P	38	54068	54106	trnV-UAC_1-atpE	IGS
Rubus chrysobotrys	P	31	58266	58297	rbcL-accD	IGS
Rubus chrysobotrys	F	34	58794	58828	rbcL-accD	IGS
Rubus chrysobotrys	P	30	60573	60603	accD-psaI	IGS
Rubus chrysobotrys	R	30	68148	68178	trnP-UGG-psaJ	IGS
Rubus chrysobotrys	P	38	75806	75844	psbT-psbN	IGS
Rubus chrysobotrys	F	32	90655	90687	ycf2	Gene
Rubus chrysobotrys	P	32	90655	90687	ycf2	Gene
Rubus chrysobotrys	P	32	90676	90708	ycf2	Gene
Rubus chrysobotrys	P	31	97662	97693	ndhB_2-ndhB_1	Intron
Rubus chrysobotrys	F	31	97662	97693	ndhB_2-ndhB_1	Intron
Rubus chrysobotrys	F	40	100309	100349	rps12_2-trnV-GAC	IGS
Rubus chrysobotrys	F	30	109050	109080	rrn4.5-rrn5	IGS
Rubus chrysobotrys	P	30	109050	109080	rrn4.5-rrn5	IGS
Rubus chrysobotrys	P	30	109082	109112	rrn4.5-rrn5	IGS
Rubus chrysobotrys	R	33	111648	111681	ycf1	Gene
Rubus chrysobotrys	R	33	111648	111681	ycf1-ndhF	IGS
Rubus chrysobotrys	R	33	111648	111681	ndhF	Gene
Rubus chrysobotrys	F	31	115295	115326	rpl32-trnL-UAG	IGS
Rubus chrysobotrys	P	40	122128	122168	ndhA_2-ndhA_1	Intron
Rubus chrysobotrys	F	30	133044	133074	rrn5-rrn4.5	IGS
Rubus chrysobotrys	P	31	144463	144494	ndhB_1-ndhB_2	Intron
Rubus chrysobotrys	F	32	151448	151480	ycf2	Gene
Rubus refractus	type	length	start	end	loc	loc_type
Rubus refractus	P	32	233	265	trnH-GUG-psbA	IGS
Rubus refractus	P	30	7135	7165	rps16_1-trnQ-UUG	IGS
Rubus refractus	F	30	7594	7624	trnQ-UUG-psbK	IGS
Rubus refractus	F	32	8407	8439	psbI-trnS-GCU	IGS
Rubus refractus	F	32	8407	8439	trnS-GCU	Gene
Rubus refractus	P	30	8409	8439	psbI-trnS-GCU	IGS
Rubus refractus	P	30	8409	8439	trnS-GCU	Gene
Rubus refractus	F	30	9857	9887	trnS-GCU-trnR-UCU	IGS
Rubus refractus	F	31	33021	33052	trnT-GGU-psbD	IGS
Rubus refractus	P	30	36232	36262	psbC-trnS-UGA	IGS
Rubus refractus	P	30	36232	36262	trnS-UGA	Gene
Rubus refractus	F	30	39493	39523	psaB	Gene
Rubus refractus	F	30	43133	43163	psaA-ycf3_3	IGS
Rubus refractus	F	39	44537	44576	ycf3_2-ycf3_1	Intron
Rubus refractus	P	39	44537	44576	ycf3_2-ycf3_1	Intron
Rubus refractus	F	38	44537	44575	ycf3_2-ycf3_1	Intron
Rubus refractus	F	30	44549	44579	ycf3_2-ycf3_1	Intron
Rubus refractus	P	30	44549	44579	ycf3_2-ycf3_1	Intron
Rubus refractus	F	32	48279	48311	trnT-UGU-trnL-UAA_1	IGS
Rubus refractus	R	30	48286	48316	trnT-UGU-trnL-UAA_1	IGS
Rubus refractus	R	31	48293	48324	trnT-UGU-trnL-UAA_1	IGS
Rubus refractus	P	38	54066	54104	trnV-UAC_1-atpE	IGS
Rubus refractus	P	31	58264	58295	rbcL-accD	IGS
Rubus refractus	F	34	58792	58826	rbcL-accD	IGS
Rubus refractus	P	30	60571	60601	accD-psaI	IGS
Rubus refractus	R	30	68152	68182	trnP-UGG-psaJ	IGS
Rubus refractus	P	38	75809	75847	psbT-psbN	IGS
Rubus refractus	F	32	90635	90667	ycf2	Gene
Rubus refractus	P	32	90635	90667	ycf2	Gene
Rubus refractus	P	32	90656	90688	ycf2	Gene
Rubus refractus	P	31	97642	97673	ndhB_2-ndhB_1	Intron
Rubus refractus	F	31	97642	97673	ndhB_2-ndhB_1	Intron
Rubus refractus	F	40	100289	100329	rps12_2-trnV-GAC	IGS
Rubus refractus	F	30	109030	109060	rrn4.5-rrn5	IGS
Rubus refractus	P	30	109030	109060	rrn4.5-rrn5	IGS
Rubus refractus	P	30	109062	109092	rrn4.5-rrn5	IGS
Rubus refractus	R	33	111638	111671	ycf1	Gene
Rubus refractus	R	33	111638	111671	ycf1-ndhF	IGS
Rubus refractus	R	33	111638	111671	ndhF	Gene
Rubus refractus	P	40	122106	122146	ndhA_2-ndhA_1	Intron
Rubus refractus	F	30	133028	133058	rrn5-rrn4.5	IGS
Rubus refractus	P	31	144447	144478	ndhB_1-ndhB_2	Intron
Rubus refractus	F	32	151432	151464	ycf2	Gene
Rubus tsangorum	type	length	start	end	loc	loc_type
Rubus tsangorum	P	32	233	265	trnH-GUG-psbA	IGS
Rubus tsangorum	P	30	7135	7165	rps16_1-trnQ-UUG	IGS
Rubus tsangorum	F	30	7594	7624	trnQ-UUG-psbK	IGS
Rubus tsangorum	F	32	8407	8439	psbI-trnS-GCU	IGS
Rubus tsangorum	F	32	8407	8439	trnS-GCU	Gene
Rubus tsangorum	P	30	8409	8439	psbI-trnS-GCU	IGS
Rubus tsangorum	P	30	8409	8439	trnS-GCU	Gene
Rubus tsangorum	F	30	9857	9887	trnS-GCU-trnR-UCU	IGS
Rubus tsangorum	F	31	33021	33052	trnT-GGU-psbD	IGS
Rubus tsangorum	P	30	36232	36262	psbC-trnS-UGA	IGS
Rubus tsangorum	P	30	36232	36262	trnS-UGA	Gene
Rubus tsangorum	F	30	39493	39523	psaB	Gene
Rubus tsangorum	F	30	43133	43163	psaA-ycf3_3	IGS
Rubus tsangorum	F	39	44537	44576	ycf3_2-ycf3_1	Intron
Rubus tsangorum	P	39	44537	44576	ycf3_2-ycf3_1	Intron
Rubus tsangorum	F	38	44537	44575	ycf3_2-ycf3_1	Intron
Rubus tsangorum	F	30	44549	44579	ycf3_2-ycf3_1	Intron
Rubus tsangorum	P	30	44549	44579	ycf3_2-ycf3_1	Intron
Rubus tsangorum	F	32	48279	48311	trnT-UGU-trnL-UAA_1	IGS
Rubus tsangorum	R	30	48286	48316	trnT-UGU-trnL-UAA_1	IGS
Rubus tsangorum	R	31	48293	48324	trnT-UGU-trnL-UAA_1	IGS
Rubus tsangorum	P	38	54066	54104	trnV-UAC_1-atpE	IGS
Rubus tsangorum	P	31	58264	58295	rbcL-accD	IGS
Rubus tsangorum	F	34	58792	58826	rbcL-accD	IGS
Rubus tsangorum	P	30	60571	60601	accD-psaI	IGS
Rubus tsangorum	R	30	68152	68182	trnP-UGG-psaJ	IGS
Rubus tsangorum	P	38	75808	75846	psbT-psbN	IGS
Rubus tsangorum	F	32	90636	90668	ycf2	Gene
Rubus tsangorum	P	32	90636	90668	ycf2	Gene
Rubus tsangorum	P	32	90657	90689	ycf2	Gene
Rubus tsangorum	P	31	97643	97674	ndhB_2-ndhB_1	Intron
Rubus tsangorum	F	31	97643	97674	ndhB_2-ndhB_1	Intron
Rubus tsangorum	F	40	100290	100330	rps12_2-trnV-GAC	IGS
Rubus tsangorum	F	30	109031	109061	rrn4.5-rrn5	IGS
Rubus tsangorum	P	30	109031	109061	rrn4.5-rrn5	IGS
Rubus tsangorum	P	30	109063	109093	rrn4.5-rrn5	IGS
Rubus tsangorum	R	33	111629	111662	ycf1	Gene
Rubus tsangorum	R	33	111629	111662	ycf1-ndhF	IGS
Rubus tsangorum	R	33	111629	111662	ndhF	Gene
Rubus tsangorum	P	40	122097	122137	ndhA_2-ndhA_1	Intron
Rubus tsangorum	F	30	133009	133039	rrn5-rrn4.5	IGS
Rubus tsangorum	P	31	144428	144459	ndhB_1-ndhB_2	Intron
Rubus tsangorum	F	32	151413	151445	ycf2	Gene
Rubus fockeanus	type	length	start	end	loc	loc_type
Rubus fockeanus	F	48	327	375	trnH-GUG-psbA	IGS
Rubus fockeanus	F	35	340	375	trnH-GUG-psbA	IGS
Rubus fockeanus	F	32	8459	8491	psbI-trnS-GCU	IGS
Rubus fockeanus	F	32	8459	8491	trnS-GCU	Gene
Rubus fockeanus	P	30	8461	8491	psbI-trnS-GCU	IGS
Rubus fockeanus	P	30	8461	8491	trnS-GCU	Gene
Rubus fockeanus	F	30	9909	9939	trnS-GCU-trnR-UCU	IGS
Rubus fockeanus	P	34	28642	28676	petN-psbM	IGS
Rubus fockeanus	F	31	33050	33081	trnT-GGU-psbD	IGS
Rubus fockeanus	P	30	36262	36292	psbC-trnS-UGA	IGS
Rubus fockeanus	P	30	36262	36292	trnS-UGA	Gene
Rubus fockeanus	F	30	39523	39553	psaB	Gene
Rubus fockeanus	F	39	44558	44597	ycf3_2-ycf3_1	Intron
Rubus fockeanus	P	39	44558	44597	ycf3_2-ycf3_1	Intron
Rubus fockeanus	F	38	44558	44596	ycf3_2-ycf3_1	Intron
Rubus fockeanus	F	30	44570	44600	ycf3_2-ycf3_1	Intron
Rubus fockeanus	P	30	44570	44600	ycf3_2-ycf3_1	Intron
Rubus fockeanus	F	30	47440	47470	rps4-trnT-UGU	IGS
Rubus fockeanus	F	33	48329	48362	trnT-UGU-trnL-UAA_1	IGS
Rubus fockeanus	R	30	48337	48367	trnT-UGU-trnL-UAA_1	IGS
Rubus fockeanus	R	31	48344	48375	trnT-UGU-trnL-UAA_1	IGS
Rubus fockeanus	P	38	54074	54112	trnV-UAC_1-atpE	IGS
Rubus fockeanus	F	30	58207	58237	rbcL	Gene
Rubus fockeanus	F	30	58577	58607	rbcL-accD	IGS
Rubus fockeanus	F	34	58875	58909	rbcL-accD	IGS
Rubus fockeanus	P	30	60654	60684	accD-psaI	IGS
Rubus fockeanus	P	38	60764	60802	accD-psaI	IGS
Rubus fockeanus	R	30	68259	68289	trnP-UGG-psaJ	IGS
Rubus fockeanus	P	32	72100	72132	clpP_3-clpP_2	Intron
Rubus fockeanus	P	38	75932	75970	psbT-psbN	IGS
Rubus fockeanus	F	32	90757	90789	ycf2	Gene
Rubus fockeanus	P	32	90757	90789	ycf2	Gene
Rubus fockeanus	P	32	90778	90810	ycf2	Gene
Rubus fockeanus	P	31	97764	97795	ndhB_2-ndhB_1	Intron
Rubus fockeanus	F	31	97764	97795	ndhB_2-ndhB_1	Intron
Rubus fockeanus	F	40	100409	100449	rps12_2-trnV-GAC	IGS
Rubus fockeanus	F	30	109145	109175	rrn4.5-rrn5	IGS
Rubus fockeanus	P	30	109145	109175	rrn4.5-rrn5	IGS
Rubus fockeanus	P	30	109177	109207	rrn4.5-rrn5	IGS
Rubus fockeanus	P	40	122181	122221	ndhA_2-ndhA_1	Intron
Rubus fockeanus	F	30	133081	133111	rrn5-rrn4.5	IGS
Rubus fockeanus	P	31	144493	144524	ndhB_1-ndhB_2	Intron
Rubus fockeanus	F	32	151478	151510	ycf2	Gene
Rubus calycinus	type	length	start	end	loc	loc_type
Rubus calycinus	F	32	8385	8417	psbI-trnS-GCU	IGS
Rubus calycinus	F	32	8385	8417	trnS-GCU	Gene
Rubus calycinus	P	30	8387	8417	psbI-trnS-GCU	IGS
Rubus calycinus	P	30	8387	8417	trnS-GCU	Gene
Rubus calycinus	F	30	9853	9883	trnS-GCU-trnR-UCU	IGS
Rubus calycinus	F	30	32582	32612	trnT-GGU-psbD	IGS
Rubus calycinus	P	30	35836	35866	psbC-trnS-UGA	IGS
Rubus calycinus	P	30	35836	35866	trnS-UGA	Gene
Rubus calycinus	F	30	39106	39136	psaB	Gene
Rubus calycinus	F	39	44138	44177	ycf3_2-ycf3_1	Intron
Rubus calycinus	P	39	44138	44177	ycf3_2-ycf3_1	Intron
Rubus calycinus	F	38	44138	44176	ycf3_2-ycf3_1	Intron
Rubus calycinus	F	30	44150	44180	ycf3_2-ycf3_1	Intron
Rubus calycinus	P	30	44150	44180	ycf3_2-ycf3_1	Intron
Rubus calycinus	F	33	47887	47920	trnT-UGU-trnL-UAA_1	IGS
Rubus calycinus	R	30	47895	47925	trnT-UGU-trnL-UAA_1	IGS
Rubus calycinus	R	31	47902	47933	trnT-UGU-trnL-UAA_1	IGS
Rubus calycinus	P	38	53642	53680	trnV-UAC_1-atpE	IGS
Rubus calycinus	F	30	55756	55786	atpB-rbcL	IGS
Rubus calycinus	F	34	58409	58443	rbcL-accD	IGS
Rubus calycinus	P	30	60197	60227	accD-psaI	IGS
Rubus calycinus	P	38	75438	75476	psbT-psbN	IGS
Rubus calycinus	F	32	90279	90311	ycf2	Gene
Rubus calycinus	P	32	90279	90311	ycf2	Gene
Rubus calycinus	P	32	90300	90332	ycf2	Gene
Rubus calycinus	P	31	97285	97316	ndhB_2-ndhB_1	Intron
Rubus calycinus	F	31	97285	97316	ndhB_2-ndhB_1	Intron
Rubus calycinus	F	40	99932	99972	rps12_2-trnV-GAC	IGS
Rubus calycinus	F	30	108636	108666	rrn4.5-rrn5	IGS
Rubus calycinus	P	30	108636	108666	rrn4.5-rrn5	IGS
Rubus calycinus	P	30	108668	108698	rrn4.5-rrn5	IGS
Rubus calycinus	F	33	114907	114940	rpl32-trnL-UAG	IGS
Rubus calycinus	F	30	114931	114961	rpl32-trnL-UAG	IGS
Rubus calycinus	P	40	121726	121766	ndhA_2-ndhA_1	Intron
Rubus calycinus	F	30	132589	132619	rrn5-rrn4.5	IGS
Rubus calycinus	P	31	143971	144002	ndhB_1-ndhB_2	Intron
Rubus calycinus	F	32	150955	150987	ycf2	Gene
Rubus faberi	type	length	start	end	loc	loc_type
Rubus faberi	P	32	231	263	trnH-GUG-psbA	IGS
Rubus faberi	P	30	7140	7170	rps16_1-trnQ-UUG	IGS
Rubus faberi	F	30	7599	7629	trnQ-UUG-psbK	IGS
Rubus faberi	F	52	7602	7654	trnQ-UUG-psbK	IGS
Rubus faberi	F	32	8438	8470	psbI-trnS-GCU	IGS
Rubus faberi	F	32	8438	8470	trnS-GCU	Gene
Rubus faberi	P	30	8440	8470	psbI-trnS-GCU	IGS
Rubus faberi	P	30	8440	8470	trnS-GCU	Gene
Rubus faberi	F	30	9888	9918	trnS-GCU-trnR-UCU	IGS
Rubus faberi	P	30	36251	36281	psbC-trnS-UGA	IGS
Rubus faberi	P	30	36251	36281	trnS-UGA	Gene
Rubus faberi	F	30	39512	39542	psaB	Gene
Rubus faberi	F	30	43152	43182	psaA-ycf3_3	IGS
Rubus faberi	F	39	44557	44596	ycf3_2-ycf3_1	Intron
Rubus faberi	P	39	44557	44596	ycf3_2-ycf3_1	Intron
Rubus faberi	F	38	44557	44595	ycf3_2-ycf3_1	Intron
Rubus faberi	F	30	44569	44599	ycf3_2-ycf3_1	Intron
Rubus faberi	P	30	44569	44599	ycf3_2-ycf3_1	Intron
Rubus faberi	P	38	54025	54063	trnV-UAC_1-atpE	IGS
Rubus faberi	F	34	58757	58791	rbcL-accD	IGS
Rubus faberi	P	30	60536	60566	accD-psaI	IGS
Rubus faberi	R	30	68123	68153	trnP-UGG-psaJ	IGS
Rubus faberi	P	38	75783	75821	psbT-psbN	IGS
Rubus faberi	F	32	90620	90652	ycf2	Gene
Rubus faberi	P	32	90620	90652	ycf2	Gene
Rubus faberi	P	32	90641	90673	ycf2	Gene
Rubus faberi	P	31	97627	97658	ndhB_2-ndhB_1	Intron
Rubus faberi	F	31	97627	97658	ndhB_2-ndhB_1	Intron
Rubus faberi	F	40	100274	100314	rps12_2-trnV-GAC	IGS
Rubus faberi	F	30	109015	109045	rrn4.5-rrn5	IGS
Rubus faberi	P	30	109015	109045	rrn4.5-rrn5	IGS
Rubus faberi	P	30	109047	109077	rrn4.5-rrn5	IGS
Rubus faberi	P	40	122069	122109	ndhA_2-ndhA_1	Intron
Rubus faberi	F	30	132998	133028	rrn5-rrn4.5	IGS
Rubus faberi	P	31	144417	144448	ndhB_1-ndhB_2	Intron
Rubus faberi	F	32	151402	151434	ycf2	Gene
Rubus lobophyllus	type	length	start	end	loc	loc_type
Rubus lobophyllus	P	32	241	273	trnH-GUG-psbA	IGS
Rubus lobophyllus	P	30	7151	7181	rps16_1-trnQ-UUG	IGS
Rubus lobophyllus	F	30	7610	7640	trnQ-UUG-psbK	IGS
Rubus lobophyllus	F	32	8423	8455	psbI-trnS-GCU	IGS
Rubus lobophyllus	F	32	8423	8455	trnS-GCU	Gene
Rubus lobophyllus	P	30	8425	8455	psbI-trnS-GCU	IGS
Rubus lobophyllus	P	30	8425	8455	trnS-GCU	Gene
Rubus lobophyllus	F	30	9874	9904	trnS-GCU-trnR-UCU	IGS
Rubus lobophyllus	F	31	33045	33076	trnT-GGU-psbD	IGS
Rubus lobophyllus	P	30	36256	36286	psbC-trnS-UGA	IGS
Rubus lobophyllus	P	30	36256	36286	trnS-UGA	Gene
Rubus lobophyllus	F	30	39517	39547	psaB	Gene
Rubus lobophyllus	F	30	43157	43187	psaA-ycf3_3	IGS
Rubus lobophyllus	F	39	44561	44600	ycf3_2-ycf3_1	Intron
Rubus lobophyllus	P	39	44561	44600	ycf3_2-ycf3_1	Intron
Rubus lobophyllus	F	38	44561	44599	ycf3_2-ycf3_1	Intron
Rubus lobophyllus	F	30	44573	44603	ycf3_2-ycf3_1	Intron
Rubus lobophyllus	P	30	44573	44603	ycf3_2-ycf3_1	Intron
Rubus lobophyllus	F	32	48295	48327	trnT-UGU-trnL-UAA_1	IGS
Rubus lobophyllus	R	30	48302	48332	trnT-UGU-trnL-UAA_1	IGS
Rubus lobophyllus	R	31	48309	48340	trnT-UGU-trnL-UAA_1	IGS
Rubus lobophyllus	P	38	54063	54101	trnV-UAC_1-atpE	IGS
Rubus lobophyllus	P	31	58261	58292	rbcL-accD	IGS
Rubus lobophyllus	F	34	58789	58823	rbcL-accD	IGS
Rubus lobophyllus	P	30	60568	60598	accD-psaI	IGS
Rubus lobophyllus	R	30	68147	68177	trnP-UGG-psaJ	IGS
Rubus lobophyllus	P	38	75805	75843	psbT-psbN	IGS
Rubus lobophyllus	F	32	90631	90663	ycf2	Gene
Rubus lobophyllus	P	32	90631	90663	ycf2	Gene
Rubus lobophyllus	P	32	90652	90684	ycf2	Gene
Rubus lobophyllus	P	31	97638	97669	ndhB_2-ndhB_1	Intron
Rubus lobophyllus	F	31	97638	97669	ndhB_2-ndhB_1	Intron
Rubus lobophyllus	F	40	100285	100325	rps12_2-trnV-GAC	IGS
Rubus lobophyllus	F	30	109026	109056	rrn4.5-rrn5	IGS
Rubus lobophyllus	P	30	109026	109056	rrn4.5-rrn5	IGS
Rubus lobophyllus	P	30	109058	109088	rrn4.5-rrn5	IGS
Rubus lobophyllus	R	33	111639	111672	ycf1	Gene
Rubus lobophyllus	R	33	111639	111672	ycf1-ndhF	IGS
Rubus lobophyllus	R	33	111639	111672	ndhF	Gene
Rubus lobophyllus	P	40	122106	122146	ndhA_2-ndhA_1	Intron
Rubus lobophyllus	F	30	133033	133063	rrn5-rrn4.5	IGS
Rubus lobophyllus	P	31	144452	144483	ndhB_1-ndhB_2	Intron
Rubus lobophyllus	F	32	151437	151469	ycf2	Gene
Rubus alceifolius	type	length	start	end	loc	loc_type
Rubus alceifolius	P	32	234	266	trnH-GUG-psbA	IGS
Rubus alceifolius	P	30	7129	7159	rps16_1-trnQ-UUG	IGS
Rubus alceifolius	F	34	7583	7617	trnQ-UUG-psbK	IGS
Rubus alceifolius	F	32	8402	8434	psbI-trnS-GCU	IGS
Rubus alceifolius	F	32	8402	8434	trnS-GCU	Gene
Rubus alceifolius	P	30	8404	8434	psbI-trnS-GCU	IGS
Rubus alceifolius	P	30	8404	8434	trnS-GCU	Gene
Rubus alceifolius	F	30	9852	9882	trnS-GCU-trnR-UCU	IGS
Rubus alceifolius	F	31	33015	33046	trnT-GGU-psbD	IGS
Rubus alceifolius	P	30	36227	36257	psbC-trnS-UGA	IGS
Rubus alceifolius	P	30	36227	36257	trnS-UGA	Gene
Rubus alceifolius	F	30	39488	39518	psaB	Gene
Rubus alceifolius	F	30	43128	43158	psaA-ycf3_3	IGS
Rubus alceifolius	F	39	44532	44571	ycf3_2-ycf3_1	Intron
Rubus alceifolius	P	39	44532	44571	ycf3_2-ycf3_1	Intron
Rubus alceifolius	F	38	44532	44570	ycf3_2-ycf3_1	Intron
Rubus alceifolius	F	30	44544	44574	ycf3_2-ycf3_1	Intron
Rubus alceifolius	P	30	44544	44574	ycf3_2-ycf3_1	Intron
Rubus alceifolius	F	32	48265	48297	trnT-UGU-trnL-UAA_1	IGS
Rubus alceifolius	R	30	48272	48302	trnT-UGU-trnL-UAA_1	IGS
Rubus alceifolius	R	31	48279	48310	trnT-UGU-trnL-UAA_1	IGS
Rubus alceifolius	P	38	54043	54081	trnV-UAC_1-atpE	IGS
Rubus alceifolius	P	31	58241	58272	rbcL-accD	IGS
Rubus alceifolius	F	34	58790	58824	rbcL-accD	IGS
Rubus alceifolius	P	30	60569	60599	accD-psaI	IGS
Rubus alceifolius	R	30	68150	68180	trnP-UGG-psaJ	IGS
Rubus alceifolius	P	38	75809	75847	psbT-psbN	IGS
Rubus alceifolius	F	32	90637	90669	ycf2	Gene
Rubus alceifolius	P	32	90637	90669	ycf2	Gene
Rubus alceifolius	P	32	90658	90690	ycf2	Gene
Rubus alceifolius	P	31	97644	97675	ndhB_2-ndhB_1	Intron
Rubus alceifolius	F	31	97644	97675	ndhB_2-ndhB_1	Intron
Rubus alceifolius	F	40	100291	100331	rps12_2-trnV-GAC	IGS
Rubus alceifolius	F	30	109032	109062	rrn4.5-rrn5	IGS
Rubus alceifolius	P	30	109032	109062	rrn4.5-rrn5	IGS
Rubus alceifolius	P	30	109064	109094	rrn4.5-rrn5	IGS
Rubus alceifolius	R	33	111640	111673	ycf1	Gene
Rubus alceifolius	R	33	111640	111673	ycf1-ndhF	IGS
Rubus alceifolius	R	33	111640	111673	ndhF	Gene
Rubus alceifolius	P	40	122107	122147	ndhA_2-ndhA_1	Intron
Rubus alceifolius	F	30	133037	133067	rrn5-rrn4.5	IGS
Rubus alceifolius	P	31	144456	144487	ndhB_1-ndhB_2	Intron
Rubus alceifolius	F	32	151441	151473	ycf2	Gene
Rubus pluribracteatus	type	length	start	end	loc	loc_type
Rubus pluribracteatus	P	32	234	266	trnH-GUG-psbA	IGS
Rubus pluribracteatus	P	30	7125	7155	rps16_1-trnQ-UUG	IGS
Rubus pluribracteatus	F	30	7589	7619	trnQ-UUG-psbK	IGS
Rubus pluribracteatus	F	32	8403	8435	psbI-trnS-GCU	IGS
Rubus pluribracteatus	F	32	8403	8435	trnS-GCU	Gene
Rubus pluribracteatus	P	30	8405	8435	psbI-trnS-GCU	IGS
Rubus pluribracteatus	P	30	8405	8435	trnS-GCU	Gene
Rubus pluribracteatus	F	30	9854	9884	trnS-GCU-trnR-UCU	IGS
Rubus pluribracteatus	F	30	33016	33046	trnT-GGU-psbD	IGS
Rubus pluribracteatus	P	30	36239	36269	psbC-trnS-UGA	IGS
Rubus pluribracteatus	P	30	36239	36269	trnS-UGA	Gene
Rubus pluribracteatus	F	30	39500	39530	psaB	Gene
Rubus pluribracteatus	F	30	43140	43170	psaA-ycf3_3	IGS
Rubus pluribracteatus	F	39	44544	44583	ycf3_2-ycf3_1	Intron
Rubus pluribracteatus	P	39	44544	44583	ycf3_2-ycf3_1	Intron
Rubus pluribracteatus	F	38	44544	44582	ycf3_2-ycf3_1	Intron
Rubus pluribracteatus	F	30	44556	44586	ycf3_2-ycf3_1	Intron
Rubus pluribracteatus	P	30	44556	44586	ycf3_2-ycf3_1	Intron
Rubus pluribracteatus	F	32	48278	48310	trnT-UGU-trnL-UAA_1	IGS
Rubus pluribracteatus	R	30	48285	48315	trnT-UGU-trnL-UAA_1	IGS
Rubus pluribracteatus	R	31	48292	48323	trnT-UGU-trnL-UAA_1	IGS
Rubus pluribracteatus	F	39	53727	53766	trnV-UAC_1-atpE	IGS
Rubus pluribracteatus	P	38	54086	54124	trnV-UAC_1-atpE	IGS
Rubus pluribracteatus	P	31	58283	58314	rbcL-accD	IGS
Rubus pluribracteatus	F	34	58811	58845	rbcL-accD	IGS
Rubus pluribracteatus	P	30	60582	60612	accD-psaI	IGS
Rubus pluribracteatus	R	30	68160	68190	trnP-UGG-psaJ	IGS
Rubus pluribracteatus	P	38	75819	75857	psbT-psbN	IGS
Rubus pluribracteatus	F	32	90648	90680	ycf2	Gene
Rubus pluribracteatus	P	32	90648	90680	ycf2	Gene
Rubus pluribracteatus	P	32	90669	90701	ycf2	Gene
Rubus pluribracteatus	P	31	97655	97686	ndhB_2-ndhB_1	Intron
Rubus pluribracteatus	F	31	97655	97686	ndhB_2-ndhB_1	Intron
Rubus pluribracteatus	F	40	100302	100342	rps12_2-trnV-GAC	IGS
Rubus pluribracteatus	F	30	109043	109073	rrn4.5-rrn5	IGS
Rubus pluribracteatus	P	30	109043	109073	rrn4.5-rrn5	IGS
Rubus pluribracteatus	P	30	109075	109105	rrn4.5-rrn5	IGS
Rubus pluribracteatus	R	33	111651	111684	ycf1	Gene
Rubus pluribracteatus	R	33	111651	111684	ycf1-ndhF	IGS
Rubus pluribracteatus	R	33	111651	111684	ndhF	Gene
Rubus pluribracteatus	P	40	122118	122158	ndhA_2-ndhA_1	Intron
Rubus pluribracteatus	F	30	133040	133070	rrn5-rrn4.5	IGS
Rubus pluribracteatus	P	31	144459	144490	ndhB_1-ndhB_2	Intron
Rubus pluribracteatus	F	32	151444	151476	ycf2	Gene
Rubus delavayi	type	length	start	end	loc	loc_type
Rubus delavayi	P	32	234	266	trnH-GUG-psbA	IGS
Rubus delavayi	P	30	7125	7155	rps16_1-trnQ-UUG	IGS
Rubus delavayi	F	30	7589	7619	trnQ-UUG-psbK	IGS
Rubus delavayi	F	32	8403	8435	psbI-trnS-GCU	IGS
Rubus delavayi	P	30	8405	8435	psbI-trnS-GCU	IGS
Rubus delavayi	F	30	9854	9884	trnS-GCU-trnR-UCU	IGS
Rubus delavayi	F	30	33016	33046	trnT-GGU-psbD	IGS
Rubus delavayi	P	30	36239	36269	trnS-UGA-psbZ	IGS
Rubus delavayi	F	30	39500	39530	psaB	Gene
Rubus delavayi	F	30	43140	43170	ycf3_3	Gene
Rubus delavayi	F	39	44544	44583	ycf3_2-ycf3_1	Intron
Rubus delavayi	P	39	44544	44583	ycf3_2-ycf3_1	Intron
Rubus delavayi	F	38	44544	44582	ycf3_2-ycf3_1	Intron
Rubus delavayi	F	30	44556	44586	ycf3_2-ycf3_1	Intron
Rubus delavayi	P	30	44556	44586	ycf3_2-ycf3_1	Intron
Rubus delavayi	F	32	48278	48310	trnT-UGU-trnL-UAA_1	IGS
Rubus delavayi	R	30	48285	48315	trnT-UGU-trnL-UAA_1	IGS
Rubus delavayi	R	31	48292	48323	trnT-UGU-trnL-UAA_1	IGS
Rubus delavayi	F	39	53727	53766	atpE	Gene
Rubus delavayi	P	38	54086	54124	atpB	Gene
Rubus delavayi	P	31	58283	58314	rbcL-accD	IGS
Rubus delavayi	P	31	58283	58314	accD	Gene
Rubus delavayi	F	34	58811	58845	accD	Gene
Rubus delavayi	P	30	60582	60612	psaI-ycf4	IGS
Rubus delavayi	R	30	68160	68190	psaJ-rpl33	IGS
Rubus delavayi	P	38	75819	75857	psbH-petB_1	IGS
Rubus delavayi	P	38	75819	75857	petB_1	Gene
Rubus delavayi	P	38	75819	75857	petB_1-petB_2	Intron
Rubus delavayi	F	32	90648	90680	ycf2	Gene
Rubus delavayi	P	32	90648	90680	ycf2	Gene
Rubus delavayi	P	32	90669	90701	ycf2	Gene
Rubus delavayi	P	31	97655	97686	ndhB_1	Gene
Rubus delavayi	F	31	97655	97686	ndhB_1	Gene
Rubus delavayi	F	40	100302	100342	rps12_2-trnV-GAC	IGS
Rubus delavayi	F	30	109043	109073	trnR-ACG	Gene
Rubus delavayi	F	30	109043	109073	trnR-ACG-trnN-GUU	IGS
Rubus delavayi	P	30	109043	109073	trnR-ACG	Gene
Rubus delavayi	P	30	109043	109073	trnR-ACG-trnN-GUU	IGS
Rubus delavayi	P	30	109075	109105	trnR-ACG-trnN-GUU	IGS
Rubus delavayi	R	33	111651	111684	ndhF	Gene
Rubus delavayi	P	40	122118	122158	ndhA_2-ndhA_1	Intron
Rubus delavayi	F	30	133040	133070	rrn23	Gene
Rubus delavayi	P	31	144459	144490	ndhB_2	Gene
Rubus delavayi	F	32	151444	151476	ycf2	Gene
Rubus stans	type	length	start	end	loc	loc_type
Rubus stans	P	32	7229	7261	rps16_1-trnQ-UUG	IGS
Rubus stans	F	32	8487	8519	psbI-trnS-GCU	IGS
Rubus stans	F	32	8487	8519	trnS-GCU	Gene
Rubus stans	P	30	8489	8519	psbI-trnS-GCU	IGS
Rubus stans	P	30	8489	8519	trnS-GCU	Gene
Rubus stans	F	30	9934	9964	trnS-GCU-trnR-UCU	IGS
Rubus stans	F	31	10493	10524	trnR-UCU-atpA	IGS
Rubus stans	F	30	12965	12995	atpF-atpH	IGS
Rubus stans	F	33	12966	12999	atpF-atpH	IGS
Rubus stans	F	30	12982	13012	atpF-atpH	IGS
Rubus stans	C	30	33016	33046	trnT-GGU-psbD	IGS
Rubus stans	R	35	33024	33059	trnT-GGU-psbD	IGS
Rubus stans	P	30	36260	36290	psbC-trnS-UGA	IGS
Rubus stans	P	30	36260	36290	trnS-UGA	Gene
Rubus stans	F	30	39518	39548	psaB	Gene
Rubus stans	F	39	44553	44592	ycf3_2-ycf3_1	Intron
Rubus stans	P	39	44553	44592	ycf3_2-ycf3_1	Intron
Rubus stans	F	38	44553	44591	ycf3_2-ycf3_1	Intron
Rubus stans	F	30	44565	44595	ycf3_2-ycf3_1	Intron
Rubus stans	P	30	44565	44595	ycf3_2-ycf3_1	Intron
Rubus stans	P	38	53447	53485	trnV-UAC_1-atpE	IGS
Rubus stans	F	30	55862	55892	atpB-rbcL	IGS
Rubus stans	F	33	57767	57800	rbcL-accD	IGS
Rubus stans	F	34	58218	58252	rbcL-accD	IGS
Rubus stans	P	32	59863	59895	accD-psaI	IGS
Rubus stans	R	30	67330	67360	trnP-UGG-psaJ	IGS
Rubus stans	F	32	89838	89870	ycf2	Gene
Rubus stans	P	32	89838	89870	ycf2	Gene
Rubus stans	P	32	89859	89891	ycf2	Gene
Rubus stans	P	31	96846	96877	ndhB_2-ndhB_1	Intron
Rubus stans	F	31	96846	96877	ndhB_2-ndhB_1	Intron
Rubus stans	F	40	99493	99533	rps12_2-trnV-GAC	IGS
Rubus stans	F	30	108455	108485	rrn4.5-rrn5	IGS
Rubus stans	P	30	108455	108485	rrn4.5-rrn5	IGS
Rubus stans	P	30	108487	108517	rrn4.5-rrn5	IGS
Rubus stans	P	40	121505	121545	ndhA_2-ndhA_1	Intron
Rubus stans	F	30	132387	132417	rrn5-rrn4.5	IGS
Rubus stans	P	31	144027	144058	ndhB_1-ndhB_2	Intron
Rubus stans	F	32	151013	151045	ycf2	Gene
Rubus niveus	type	length	start	end	loc	loc_type
Rubus niveus	F	32	8429	8461	psbI-trnS-GCU	IGS
Rubus niveus	F	32	8429	8461	trnS-GCU	Gene
Rubus niveus	P	30	8431	8461	psbI-trnS-GCU	IGS
Rubus niveus	P	30	8431	8461	trnS-GCU	Gene
Rubus niveus	F	30	9878	9908	trnS-GCU-trnR-UCU	IGS
Rubus niveus	P	56	10240	10296	trnR-UCU-atpA	IGS
Rubus niveus	F	32	10428	10460	trnR-UCU-atpA	IGS
Rubus niveus	F	39	10679	10718	trnR-UCU-atpA	IGS
Rubus niveus	F	30	32157	32187	trnE-UUC-trnT-GGU	IGS
Rubus niveus	C	30	33148	33178	trnT-GGU-psbD	IGS
Rubus niveus	R	35	33156	33191	trnT-GGU-psbD	IGS
Rubus niveus	F	30	33163	33193	trnT-GGU-psbD	IGS
Rubus niveus	P	30	36392	36422	psbC-trnS-UGA	IGS
Rubus niveus	P	30	36392	36422	trnS-UGA	Gene
Rubus niveus	F	30	39650	39680	psaB	Gene
Rubus niveus	F	31	43729	43760	ycf3_3-ycf3_2	Intron
Rubus niveus	F	39	44710	44749	ycf3_2-ycf3_1	Intron
Rubus niveus	P	39	44710	44749	ycf3_2-ycf3_1	Intron
Rubus niveus	F	38	44710	44748	ycf3_2-ycf3_1	Intron
Rubus niveus	F	30	44722	44752	ycf3_2-ycf3_1	Intron
Rubus niveus	P	30	44722	44752	ycf3_2-ycf3_1	Intron
Rubus niveus	P	38	53584	53622	trnV-UAC_1-atpE	IGS
Rubus niveus	F	30	55999	56029	atpB-rbcL	IGS
Rubus niveus	F	33	57904	57937	rbcL-accD	IGS
Rubus niveus	F	34	58355	58389	rbcL-accD	IGS
Rubus niveus	P	32	60000	60032	accD-psaI	IGS
Rubus niveus	R	30	67458	67488	trnP-UGG-psaJ	IGS
Rubus niveus	R	30	71291	71321	clpP_3-clpP_2	Intron
Rubus niveus	C	30	78745	78775	petD_2-rpoA	IGS
Rubus niveus	F	32	89972	90004	ycf2	Gene
Rubus niveus	P	32	89972	90004	ycf2	Gene
Rubus niveus	P	32	89993	90025	ycf2	Gene
Rubus niveus	P	31	96980	97011	ndhB_2-ndhB_1	Intron
Rubus niveus	F	31	96980	97011	ndhB_2-ndhB_1	Intron
Rubus niveus	F	40	99627	99667	rps12_2-trnV-GAC	IGS
Rubus niveus	F	30	108589	108619	rrn4.5-rrn5	IGS
Rubus niveus	P	30	108589	108619	rrn4.5-rrn5	IGS
Rubus niveus	P	30	108621	108651	rrn4.5-rrn5	IGS
Rubus niveus	P	40	121640	121680	ndhA_2-ndhA_1	Intron
Rubus niveus	F	30	132518	132548	rrn5-rrn4.5	IGS
Rubus niveus	P	31	144158	144189	ndhB_1-ndhB_2	Intron
Rubus niveus	F	32	151144	151176	ycf2	Gene
Rubus parkeri	type	length	start	end	loc	loc_type
Rubus parkeri	P	32	231	263	trnH-GUG-psbA	IGS
Rubus parkeri	P	30	7139	7169	rps16_1-trnQ-UUG	IGS
Rubus parkeri	F	30	7598	7628	trnQ-UUG-psbK	IGS
Rubus parkeri	F	32	8412	8444	psbI-trnS-GCU	IGS
Rubus parkeri	F	32	8412	8444	trnS-GCU	Gene
Rubus parkeri	P	30	8414	8444	psbI-trnS-GCU	IGS
Rubus parkeri	P	30	8414	8444	trnS-GCU	Gene
Rubus parkeri	F	30	9863	9893	trnS-GCU-trnR-UCU	IGS
Rubus parkeri	P	56	10239	10295	trnR-UCU-atpA	IGS
Rubus parkeri	F	31	33034	33065	trnT-GGU-psbD	IGS
Rubus parkeri	F	31	33037	33068	trnT-GGU-psbD	IGS
Rubus parkeri	F	31	33058	33089	trnT-GGU-psbD	IGS
Rubus parkeri	F	31	33098	33129	trnT-GGU-psbD	IGS
Rubus parkeri	P	30	36309	36339	psbC-trnS-UGA	IGS
Rubus parkeri	P	30	36309	36339	trnS-UGA	Gene
Rubus parkeri	F	30	39570	39600	psaB	Gene
Rubus parkeri	F	30	43210	43240	psaA-ycf3_3	IGS
Rubus parkeri	F	39	44614	44653	ycf3_2-ycf3_1	Intron
Rubus parkeri	P	39	44614	44653	ycf3_2-ycf3_1	Intron
Rubus parkeri	F	38	44614	44652	ycf3_2-ycf3_1	Intron
Rubus parkeri	F	30	44626	44656	ycf3_2-ycf3_1	Intron
Rubus parkeri	P	30	44626	44656	ycf3_2-ycf3_1	Intron
Rubus parkeri	F	32	48348	48380	trnT-UGU-trnL-UAA_1	IGS
Rubus parkeri	R	30	48355	48385	trnT-UGU-trnL-UAA_1	IGS
Rubus parkeri	R	31	48362	48393	trnT-UGU-trnL-UAA_1	IGS
Rubus parkeri	P	38	54111	54149	trnV-UAC_1-atpE	IGS
Rubus parkeri	F	34	58837	58871	rbcL-accD	IGS
Rubus parkeri	P	30	60616	60646	accD-psaI	IGS
Rubus parkeri	R	30	68194	68224	trnP-UGG-psaJ	IGS
Rubus parkeri	P	38	75851	75889	psbT-psbN	IGS
Rubus parkeri	F	32	90724	90756	ycf2	Gene
Rubus parkeri	P	32	90724	90756	ycf2	Gene
Rubus parkeri	P	32	90745	90777	ycf2	Gene
Rubus parkeri	P	31	97737	97768	ndhB_2-ndhB_1	Intron
Rubus parkeri	F	31	97737	97768	ndhB_2-ndhB_1	Intron
Rubus parkeri	F	40	100384	100424	rps12_2-trnV-GAC	IGS
Rubus parkeri	F	30	109125	109155	rrn4.5-rrn5	IGS
Rubus parkeri	P	30	109125	109155	rrn4.5-rrn5	IGS
Rubus parkeri	P	30	109157	109187	rrn4.5-rrn5	IGS
Rubus parkeri	R	33	111733	111766	ycf1	Gene
Rubus parkeri	R	33	111733	111766	ycf1-ndhF	IGS
Rubus parkeri	P	40	122206	122246	ndhA_2-ndhA_1	Intron
Rubus parkeri	F	30	133131	133161	rrn5-rrn4.5	IGS
Rubus parkeri	P	31	144550	144581	ndhB_1-ndhB_2	Intron
Rubus parkeri	F	32	151541	151573	ycf2	Gene
Rubus coreanus	type	length	start	end	loc	loc_type
Rubus coreanus	F	31	5831	5862	rps16_2-rps16_1	Intron
Rubus coreanus	F	32	8474	8506	psbI-trnS-GCU	IGS
Rubus coreanus	F	32	8474	8506	trnS-GCU	Gene
Rubus coreanus	P	30	8476	8506	psbI-trnS-GCU	IGS
Rubus coreanus	P	30	8476	8506	trnS-GCU	Gene
Rubus coreanus	F	30	9921	9951	trnS-GCU-trnR-UCU	IGS
Rubus coreanus	F	44	10467	10511	trnR-UCU-atpA	IGS
Rubus coreanus	F	30	12973	13003	atpF-atpH	IGS
Rubus coreanus	P	30	36202	36232	psbC-trnS-UGA	IGS
Rubus coreanus	P	30	36202	36232	trnS-UGA	Gene
Rubus coreanus	F	30	39460	39490	psaB	Gene
Rubus coreanus	F	39	44493	44532	ycf3_2-ycf3_1	Intron
Rubus coreanus	P	39	44493	44532	ycf3_2-ycf3_1	Intron
Rubus coreanus	F	38	44493	44531	ycf3_2-ycf3_1	Intron
Rubus coreanus	F	30	44505	44535	ycf3_2-ycf3_1	Intron
Rubus coreanus	P	30	44505	44535	ycf3_2-ycf3_1	Intron
Rubus coreanus	P	38	53444	53482	trnV-UAC_1-atpE	IGS
Rubus coreanus	F	30	55859	55889	atpB-rbcL	IGS
Rubus coreanus	F	33	57764	57797	rbcL-accD	IGS
Rubus coreanus	F	34	58215	58249	rbcL-accD	IGS
Rubus coreanus	P	32	59860	59892	accD-psaI	IGS
Rubus coreanus	F	36	62240	62276	cemA-petA	IGS
Rubus coreanus	R	30	67344	67374	trnP-UGG-psaJ	IGS
Rubus coreanus	C	30	78629	78659	petD_2-rpoA	IGS
Rubus coreanus	F	32	89833	89865	ycf2	Gene
Rubus coreanus	P	32	89833	89865	ycf2	Gene
Rubus coreanus	P	32	89854	89886	ycf2	Gene
Rubus coreanus	P	31	96836	96867	ndhB_2-ndhB_1	Intron
Rubus coreanus	F	31	96836	96867	ndhB_2-ndhB_1	Intron
Rubus coreanus	F	40	99483	99523	rps12_2-trnV-GAC	IGS
Rubus coreanus	F	30	108445	108475	rrn4.5-rrn5	IGS
Rubus coreanus	P	30	108445	108475	rrn4.5-rrn5	IGS
Rubus coreanus	P	30	108477	108507	rrn4.5-rrn5	IGS
Rubus coreanus	C	30	109213	109243	trnR-ACG-trnN-GUU	IGS
Rubus coreanus	R	30	115175	115205	rpl32-trnL-UAG	IGS
Rubus coreanus	P	40	121476	121516	ndhA_2-ndhA_1	Intron
Rubus coreanus	F	30	132344	132374	rrn5-rrn4.5	IGS
Rubus coreanus	P	31	143984	144015	ndhB_1-ndhB_2	Intron
Rubus coreanus	F	32	150965	150997	ycf2	Gene
Rubus idaeus var. borealisinensis	type	length	start	end	loc	loc_type
Rubus idaeus var. borealisinensis	P	38	230	268	trnH-GUG-psbA	IGS
Rubus idaeus var. borealisinensis	R	31	7102	7133	rps16_1-trnQ-UUG	IGS
Rubus idaeus var. borealisinensis	F	32	8359	8391	psbI-trnS-GCU	IGS
Rubus idaeus var. borealisinensis	F	32	8359	8391	trnS-GCU	Gene
Rubus idaeus var. borealisinensis	P	30	8361	8391	psbI-trnS-GCU	IGS
Rubus idaeus var. borealisinensis	P	30	8361	8391	trnS-GCU	Gene
Rubus idaeus var. borealisinensis	F	30	9802	9832	trnS-GCU-trnR-UCU	IGS
Rubus idaeus var. borealisinensis	F	31	32872	32903	trnT-GGU-psbD	IGS
Rubus idaeus var. borealisinensis	P	30	36104	36134	psbC-trnS-UGA	IGS
Rubus idaeus var. borealisinensis	P	30	36104	36134	trnS-UGA	Gene
Rubus idaeus var. borealisinensis	F	30	39358	39388	psaB	Gene
Rubus idaeus var. borealisinensis	F	39	44381	44420	ycf3_2-ycf3_1	Intron
Rubus idaeus var. borealisinensis	P	39	44381	44420	ycf3_2-ycf3_1	Intron
Rubus idaeus var. borealisinensis	F	38	44381	44419	ycf3_2-ycf3_1	Intron
Rubus idaeus var. borealisinensis	F	30	44393	44423	ycf3_2-ycf3_1	Intron
Rubus idaeus var. borealisinensis	P	30	44393	44423	ycf3_2-ycf3_1	Intron
Rubus idaeus var. borealisinensis	F	30	46581	46611	rps4-trnT-UGU	IGS
Rubus idaeus var. borealisinensis	P	38	53150	53188	trnV-UAC_1-atpE	IGS
Rubus idaeus var. borealisinensis	F	34	57883	57917	rbcL-accD	IGS
Rubus idaeus var. borealisinensis	R	30	59637	59667	accD-psaI	IGS
Rubus idaeus var. borealisinensis	F	32	59715	59747	accD-psaI	IGS
Rubus idaeus var. borealisinensis	P	38	59797	59835	accD-psaI	IGS
Rubus idaeus var. borealisinensis	R	35	67269	67304	trnP-UGG-psaJ	IGS
Rubus idaeus var. borealisinensis	C	30	78583	78613	petD_2-rpoA	IGS
Rubus idaeus var. borealisinensis	F	32	89802	89834	ycf2	Gene
Rubus idaeus var. borealisinensis	P	32	89802	89834	ycf2	Gene
Rubus idaeus var. borealisinensis	P	32	89823	89855	ycf2	Gene
Rubus idaeus var. borealisinensis	P	31	96804	96835	ndhB_2-ndhB_1	Intron
Rubus idaeus var. borealisinensis	F	31	96804	96835	ndhB_2-ndhB_1	Intron
Rubus idaeus var. borealisinensis	F	40	99451	99491	rps12_2-trnV-GAC	IGS
Rubus idaeus var. borealisinensis	F	30	108394	108424	rrn4.5-rrn5	IGS
Rubus idaeus var. borealisinensis	P	30	108394	108424	rrn4.5-rrn5	IGS
Rubus idaeus var. borealisinensis	P	30	108426	108456	rrn4.5-rrn5	IGS
Rubus idaeus var. borealisinensis	P	40	121349	121389	ndhA_2-ndhA_1	Intron
Rubus idaeus var. borealisinensis	F	30	132259	132289	rrn5-rrn4.5	IGS
Rubus idaeus var. borealisinensis	P	31	143880	143911	ndhB_1-ndhB_2	Intron
Rubus idaeus var. borealisinensis	F	32	150860	150892	ycf2	Gene
Rubus saxatilis	type	length	start	end	loc	loc_type
Rubus saxatilis	R	30	7099	7129	rps16_1-trnQ-UUG	IGS
Rubus saxatilis	R	30	7106	7136	rps16_1-trnQ-UUG	IGS
Rubus saxatilis	F	32	7108	7140	rps16_1-trnQ-UUG	IGS
Rubus saxatilis	C	33	7108	7141	rps16_1-trnQ-UUG	IGS
Rubus saxatilis	R	30	7108	7138	rps16_1-trnQ-UUG	IGS
Rubus saxatilis	P	31	7108	7139	rps16_1-trnQ-UUG	IGS
Rubus saxatilis	C	31	7108	7139	rps16_1-trnQ-UUG	IGS
Rubus saxatilis	F	32	8413	8445	psbI-trnS-GCU	IGS
Rubus saxatilis	F	32	8413	8445	trnS-GCU	Gene
Rubus saxatilis	P	30	8415	8445	psbI-trnS-GCU	IGS
Rubus saxatilis	P	30	8415	8445	trnS-GCU	Gene
Rubus saxatilis	F	30	9864	9894	trnS-GCU-trnR-UCU	IGS
Rubus saxatilis	F	30	10755	10785	trnR-UCU-atpA	IGS
Rubus saxatilis	F	31	32926	32957	trnT-GGU-psbD	IGS
Rubus saxatilis	F	37	33186	33223	trnT-GGU-psbD	IGS
Rubus saxatilis	F	30	33213	33243	trnT-GGU-psbD	IGS
Rubus saxatilis	P	30	36517	36547	psbC-trnS-UGA	IGS
Rubus saxatilis	P	30	36517	36547	trnS-UGA	Gene
Rubus saxatilis	F	30	39823	39853	psaB	Gene
Rubus saxatilis	F	39	44873	44912	ycf3_2-ycf3_1	Intron
Rubus saxatilis	P	39	44873	44912	ycf3_2-ycf3_1	Intron
Rubus saxatilis	F	38	44873	44911	ycf3_2-ycf3_1	Intron
Rubus saxatilis	F	30	44885	44915	ycf3_2-ycf3_1	Intron
Rubus saxatilis	P	30	44885	44915	ycf3_2-ycf3_1	Intron
Rubus saxatilis	F	32	47720	47752	rps4-trnT-UGU	IGS
Rubus saxatilis	F	33	48577	48610	trnT-UGU-trnL-UAA_1	IGS
Rubus saxatilis	R	30	48585	48615	trnT-UGU-trnL-UAA_1	IGS
Rubus saxatilis	R	31	48592	48623	trnT-UGU-trnL-UAA_1	IGS
Rubus saxatilis	P	38	54426	54464	trnV-UAC_1-atpE	IGS
Rubus saxatilis	R	30	58860	58890	rbcL-accD	IGS
Rubus saxatilis	F	34	59141	59175	rbcL-accD	IGS
Rubus saxatilis	P	30	60936	60966	accD-psaI	IGS
Rubus saxatilis	P	46	61047	61093	accD-psaI	IGS
Rubus saxatilis	R	30	68555	68585	trnP-UGG-psaJ	IGS
Rubus saxatilis	P	30	72395	72425	clpP_3-clpP_2	Intron
Rubus saxatilis	P	38	76233	76271	psbT-psbN	IGS
Rubus saxatilis	P	32	86040	86072	rpl22-rps19	IGS
Rubus saxatilis	P	32	86040	86072	rps19	Gene
Rubus saxatilis	F	32	91175	91207	ycf2	Gene
Rubus saxatilis	P	32	91175	91207	ycf2	Gene
Rubus saxatilis	P	32	91196	91228	ycf2	Gene
Rubus saxatilis	P	31	98193	98224	ndhB_2-ndhB_1	Intron
Rubus saxatilis	F	31	98193	98224	ndhB_2-ndhB_1	Intron
Rubus saxatilis	F	40	100845	100885	rps12_2-trnV-GAC	IGS
Rubus saxatilis	F	30	109586	109616	rrn4.5-rrn5	IGS
Rubus saxatilis	P	30	109586	109616	rrn4.5-rrn5	IGS
Rubus saxatilis	P	30	109618	109648	rrn4.5-rrn5	IGS
Rubus saxatilis	F	30	119931	119961	psaC-ndhE	IGS
Rubus saxatilis	P	40	122703	122743	ndhA_2-ndhA_1	Intron
Rubus saxatilis	F	30	133592	133622	rrn5-rrn4.5	IGS
Rubus saxatilis	P	31	145016	145047	ndhB_1-ndhB_2	Intron
Rubus saxatilis	F	32	152012	152044	ycf2	Gene
Rubus peltatus	type	length	start	end	loc	loc_type
Rubus peltatus	F	31	4762	4793	trnK-UUU_1-rps16_2	IGS
Rubus peltatus	C	31	6561	6592	rps16_1-trnQ-UUG	IGS
Rubus peltatus	F	31	7215	7246	rps16_1-trnQ-UUG	IGS
Rubus peltatus	F	30	7239	7269	rps16_1-trnQ-UUG	IGS
Rubus peltatus	F	32	8492	8524	psbI-trnS-GCU	IGS
Rubus peltatus	F	32	8492	8524	trnS-GCU	Gene
Rubus peltatus	P	30	8494	8524	psbI-trnS-GCU	IGS
Rubus peltatus	P	30	8494	8524	trnS-GCU	Gene
Rubus peltatus	F	30	9955	9985	trnS-GCU-trnR-UCU	IGS
Rubus peltatus	P	57	10317	10374	trnR-UCU-atpA	IGS
Rubus peltatus	F	33	32283	32316	trnT-GGU-psbD	IGS
Rubus peltatus	F	33	32993	33026	trnT-GGU-psbD	IGS
Rubus peltatus	P	30	36197	36227	psbC-trnS-UGA	IGS
Rubus peltatus	P	30	36197	36227	trnS-UGA	Gene
Rubus peltatus	F	30	37074	37104	psbZ-trnG-GCC	IGS
Rubus peltatus	P	30	37189	37219	psbZ-trnG-GCC	IGS
Rubus peltatus	R	31	37195	37226	psbZ-trnG-GCC	IGS
Rubus peltatus	P	30	37196	37226	psbZ-trnG-GCC	IGS
Rubus peltatus	F	30	39508	39538	psaB	Gene
Rubus peltatus	F	39	44540	44579	ycf3_2-ycf3_1	Intron
Rubus peltatus	P	39	44540	44579	ycf3_2-ycf3_1	Intron
Rubus peltatus	F	38	44540	44578	ycf3_2-ycf3_1	Intron
Rubus peltatus	F	30	44552	44582	ycf3_2-ycf3_1	Intron
Rubus peltatus	P	30	44552	44582	ycf3_2-ycf3_1	Intron
Rubus peltatus	R	31	47939	47970	trnT-UGU-trnL-UAA_1	IGS
Rubus peltatus	F	30	48526	48556	trnT-UGU-trnL-UAA_1	IGS
Rubus peltatus	F	30	50548	50578	trnF-GAA-ndhJ	IGS
Rubus peltatus	P	38	53895	53933	trnV-UAC_1-atpE	IGS
Rubus peltatus	F	30	58035	58065	rbcL	Gene
Rubus peltatus	F	34	58657	58691	rbcL-accD	IGS
Rubus peltatus	P	30	60438	60468	accD-psaI	IGS
Rubus peltatus	R	30	67639	67669	trnP-UGG-psaJ	IGS
Rubus peltatus	P	38	75270	75308	psbT-psbN	IGS
Rubus peltatus	F	32	90108	90140	ycf2	Gene
Rubus peltatus	P	32	90108	90140	ycf2	Gene
Rubus peltatus	P	32	90129	90161	ycf2	Gene
Rubus peltatus	P	31	97089	97120	ndhB_2-ndhB_1	Intron
Rubus peltatus	F	31	97089	97120	ndhB_2-ndhB_1	Intron
Rubus peltatus	F	40	99737	99777	rps12_2-trnV-GAC	IGS
Rubus peltatus	F	30	108482	108512	rrn4.5-rrn5	IGS
Rubus peltatus	P	30	108482	108512	rrn4.5-rrn5	IGS
Rubus peltatus	P	30	108514	108544	rrn4.5-rrn5	IGS
Rubus peltatus	P	40	121505	121545	ndhA_2-ndhA_1	Intron
Rubus peltatus	F	30	132367	132397	rrn5-rrn4.5	IGS
Rubus peltatus	P	31	143791	143822	ndhB_1-ndhB_2	Intron
Rubus peltatus	F	32	150750	150782	ycf2	Gene
Rubus caesius	type	length	start	end	loc	loc_type
Rubus caesius	P	31	179	210	trnH-GUG-psbA	IGS
Rubus caesius	P	38	238	276	trnH-GUG-psbA	IGS
Rubus caesius	R	31	7165	7196	rps16_1-trnQ-UUG	IGS
Rubus caesius	F	32	8444	8476	psbI-trnS-GCU	IGS
Rubus caesius	F	32	8444	8476	trnS-GCU	Gene
Rubus caesius	P	30	8446	8476	psbI-trnS-GCU	IGS
Rubus caesius	P	30	8446	8476	trnS-GCU	Gene
Rubus caesius	F	30	8731	8761	trnS-GCU-trnR-UCU	IGS
Rubus caesius	R	30	8736	8766	trnS-GCU-trnR-UCU	IGS
Rubus caesius	F	30	9896	9926	trnS-GCU-trnR-UCU	IGS
Rubus caesius	F	30	10440	10470	trnR-UCU-atpA	IGS
Rubus caesius	P	30	36335	36365	psbC-trnS-UGA	IGS
Rubus caesius	P	30	36335	36365	trnS-UGA	Gene
Rubus caesius	F	30	39624	39654	psaB	Gene
Rubus caesius	F	39	44643	44682	ycf3_2-ycf3_1	Intron
Rubus caesius	P	39	44643	44682	ycf3_2-ycf3_1	Intron
Rubus caesius	F	38	44643	44681	ycf3_2-ycf3_1	Intron
Rubus caesius	F	30	44655	44685	ycf3_2-ycf3_1	Intron
Rubus caesius	P	30	44655	44685	ycf3_2-ycf3_1	Intron
Rubus caesius	F	32	52970	53002	ndhC-trnV-UAC_2	IGS
Rubus caesius	P	38	54129	54167	trnV-UAC_1-atpE	IGS
Rubus caesius	F	30	58251	58281	rbcL	Gene
Rubus caesius	F	34	58872	58906	rbcL-accD	IGS
Rubus caesius	P	30	60651	60681	accD-psaI	IGS
Rubus caesius	P	30	76015	76045	psbT-psbN	IGS
Rubus caesius	F	30	83433	83463	rpl16_2-rpl16_1	Intron
Rubus caesius	F	32	90842	90874	ycf2	Gene
Rubus caesius	P	32	90842	90874	ycf2	Gene
Rubus caesius	P	32	90863	90895	ycf2	Gene
Rubus caesius	P	31	97855	97886	ndhB_2-ndhB_1	Intron
Rubus caesius	F	31	97855	97886	ndhB_2-ndhB_1	Intron
Rubus caesius	F	40	100503	100543	rps12_2-trnV-GAC	IGS
Rubus caesius	F	30	109446	109476	rrn4.5-rrn5	IGS
Rubus caesius	P	30	109446	109476	rrn4.5-rrn5	IGS
Rubus caesius	P	30	109478	109508	rrn4.5-rrn5	IGS
Rubus caesius	F	30	112069	112099	ycf1-ndhF	IGS
Rubus caesius	F	30	112069	112099	ndhF	Gene
Rubus caesius	P	32	113509	113541	ndhF	Gene
Rubus caesius	P	40	122506	122546	ndhA_2-ndhA_1	Intron
Rubus caesius	P	34	123565	123599	ndhA_2-ndhA_1	Intron
Rubus caesius	C	30	123574	123604	ndhA_2-ndhA_1	Intron
Rubus caesius	F	30	133445	133475	rrn5-rrn4.5	IGS
Rubus caesius	P	31	145067	145098	ndhB_1-ndhB_2	Intron
Rubus caesius	F	32	152058	152090	ycf2	Gene
Rubus rosifolius	type	length	start	end	loc	loc_type
Rubus rosifolius	P	31	6522	6553	rps16_1-trnQ-UUG	IGS
Rubus rosifolius	F	32	8430	8462	psbI-trnS-GCU	IGS
Rubus rosifolius	F	32	8430	8462	trnS-GCU	Gene
Rubus rosifolius	P	30	8432	8462	psbI-trnS-GCU	IGS
Rubus rosifolius	P	30	8432	8462	trnS-GCU	Gene
Rubus rosifolius	F	30	9877	9907	trnS-GCU-trnR-UCU	IGS
Rubus rosifolius	P	56	10247	10303	trnR-UCU-atpA	IGS
Rubus rosifolius	F	31	10387	10418	trnR-UCU-atpA	IGS
Rubus rosifolius	C	30	10387	10417	trnR-UCU-atpA	IGS
Rubus rosifolius	P	32	10393	10425	trnR-UCU-atpA	IGS
Rubus rosifolius	R	37	10417	10454	trnR-UCU-atpA	IGS
Rubus rosifolius	C	30	10432	10462	trnR-UCU-atpA	IGS
Rubus rosifolius	F	33	10476	10509	trnR-UCU-atpA	IGS
Rubus rosifolius	F	37	10694	10731	trnR-UCU-atpA	IGS
Rubus rosifolius	F	30	10704	10734	trnR-UCU-atpA	IGS
Rubus rosifolius	F	31	13009	13040	atpF-atpH	IGS
Rubus rosifolius	F	32	29390	29422	petN-psbM	IGS
Rubus rosifolius	P	30	36107	36137	psbC-trnS-UGA	IGS
Rubus rosifolius	P	30	36107	36137	trnS-UGA	Gene
Rubus rosifolius	F	30	39383	39413	psaB	Gene
Rubus rosifolius	F	39	44376	44415	ycf3_2-ycf3_1	Intron
Rubus rosifolius	P	39	44376	44415	ycf3_2-ycf3_1	Intron
Rubus rosifolius	F	38	44376	44414	ycf3_2-ycf3_1	Intron
Rubus rosifolius	F	30	44388	44418	ycf3_2-ycf3_1	Intron
Rubus rosifolius	P	30	44388	44418	ycf3_2-ycf3_1	Intron
Rubus rosifolius	F	32	47631	47663	trnT-UGU-trnL-UAA_1	IGS
Rubus rosifolius	R	31	52565	52596	ndhC-trnV-UAC_2	IGS
Rubus rosifolius	P	38	53745	53783	trnV-UAC_1-atpE	IGS
Rubus rosifolius	F	30	57883	57913	rbcL	Gene
Rubus rosifolius	F	34	58477	58511	rbcL-accD	IGS
Rubus rosifolius	P	30	60254	60284	accD-psaI	IGS
Rubus rosifolius	F	31	60369	60400	accD-psaI	IGS
Rubus rosifolius	F	31	65893	65924	psbE-petL	IGS
Rubus rosifolius	F	47	67303	67350	trnW-CCA-trnP-UGG	IGS
Rubus rosifolius	F	30	67303	67333	trnW-CCA-trnP-UGG	IGS
Rubus rosifolius	F	47	67324	67371	trnW-CCA-trnP-UGG	IGS
Rubus rosifolius	F	30	67324	67354	trnW-CCA-trnP-UGG	IGS
Rubus rosifolius	R	30	67706	67736	trnP-UGG-psaJ	IGS
Rubus rosifolius	F	33	71412	71445	clpP_3-clpP_2	Intron
Rubus rosifolius	P	38	75358	75396	psbT-psbN	IGS
Rubus rosifolius	F	36	82898	82934	rpl16_2-rpl16_1	Intron
Rubus rosifolius	P	31	97217	97248	ndhB_2-ndhB_1	Intron
Rubus rosifolius	F	31	97217	97248	ndhB_2-ndhB_1	Intron
Rubus rosifolius	F	40	99855	99895	rps12_2-trnV-GAC	IGS
Rubus rosifolius	F	30	108599	108629	rrn4.5-rrn5	IGS
Rubus rosifolius	P	30	108599	108629	rrn4.5-rrn5	IGS
Rubus rosifolius	P	30	108631	108661	rrn4.5-rrn5	IGS
Rubus rosifolius	R	31	115301	115332	rpl32-trnL-UAG	IGS
Rubus rosifolius	P	40	121592	121632	ndhA_2-ndhA_1	Intron
Rubus rosifolius	F	30	132443	132473	rrn5-rrn4.5	IGS
Rubus rosifolius	P	31	143856	143887	ndhB_1-ndhB_2	Intron
Rubus setchuenensis	type	length	start	end	loc	loc_type
Rubus setchuenensis	P	32	230	262	trnH-GUG-psbA	IGS
Rubus setchuenensis	R	31	4319	4350	trnK-UUU_1-rps16_2	IGS
Rubus setchuenensis	C	31	6493	6524	rps16_1-trnQ-UUG	IGS
Rubus setchuenensis	P	30	7136	7166	rps16_1-trnQ-UUG	IGS
Rubus setchuenensis	F	30	7595	7625	trnQ-UUG-psbK	IGS
Rubus setchuenensis	F	32	8409	8441	psbI-trnS-GCU	IGS
Rubus setchuenensis	F	32	8409	8441	trnS-GCU	Gene
Rubus setchuenensis	P	30	8411	8441	psbI-trnS-GCU	IGS
Rubus setchuenensis	P	30	8411	8441	trnS-GCU	Gene
Rubus setchuenensis	F	30	9859	9889	trnS-GCU-trnR-UCU	IGS
Rubus setchuenensis	P	30	36223	36253	psbC-trnS-UGA	IGS
Rubus setchuenensis	P	30	36223	36253	trnS-UGA	Gene
Rubus setchuenensis	F	30	39484	39514	psaB	Gene
Rubus setchuenensis	F	30	43124	43154	psaA-ycf3_3	IGS
Rubus setchuenensis	F	39	44529	44568	ycf3_2-ycf3_1	Intron
Rubus setchuenensis	P	39	44529	44568	ycf3_2-ycf3_1	Intron
Rubus setchuenensis	F	38	44529	44567	ycf3_2-ycf3_1	Intron
Rubus setchuenensis	F	30	44541	44571	ycf3_2-ycf3_1	Intron
Rubus setchuenensis	P	30	44541	44571	ycf3_2-ycf3_1	Intron
Rubus setchuenensis	F	53	47324	47377	rps4-trnT-UGU	IGS
Rubus setchuenensis	F	32	48312	48344	trnT-UGU-trnL-UAA_1	IGS
Rubus setchuenensis	R	30	48319	48349	trnT-UGU-trnL-UAA_1	IGS
Rubus setchuenensis	R	31	48326	48357	trnT-UGU-trnL-UAA_1	IGS
Rubus setchuenensis	P	38	54066	54104	trnV-UAC_1-atpE	IGS
Rubus setchuenensis	F	34	58792	58826	rbcL-accD	IGS
Rubus setchuenensis	P	30	60571	60601	accD-psaI	IGS
Rubus setchuenensis	R	30	68149	68179	trnP-UGG-psaJ	IGS
Rubus setchuenensis	P	38	75807	75845	psbT-psbN	IGS
Rubus setchuenensis	F	32	90650	90682	ycf2	Gene
Rubus setchuenensis	P	32	90650	90682	ycf2	Gene
Rubus setchuenensis	P	32	90671	90703	ycf2	Gene
Rubus setchuenensis	P	31	97657	97688	ndhB_2-ndhB_1	Intron
Rubus setchuenensis	F	31	97657	97688	ndhB_2-ndhB_1	Intron
Rubus setchuenensis	F	40	100304	100344	rps12_2-trnV-GAC	IGS
Rubus setchuenensis	F	30	109045	109075	rrn4.5-rrn5	IGS
Rubus setchuenensis	P	30	109045	109075	rrn4.5-rrn5	IGS
Rubus setchuenensis	P	30	109077	109107	rrn4.5-rrn5	IGS
Rubus setchuenensis	F	38	115332	115370	rpl32-trnL-UAG	IGS
Rubus setchuenensis	P	40	122149	122189	ndhA_2-ndhA_1	Intron
Rubus setchuenensis	F	30	133067	133097	rrn5-rrn4.5	IGS
Rubus setchuenensis	P	31	144486	144517	ndhB_1-ndhB_2	Intron
Rubus setchuenensis	F	32	151471	151503	ycf2	Gene
Rubus cochinchinensis	type	length	start	end	loc	loc_type
Rubus cochinchinensis	P	32	233	265	trnH-GUG-psbA	IGS
Rubus cochinchinensis	P	30	7140	7170	rps16_1-trnQ-UUG	IGS
Rubus cochinchinensis	F	30	7599	7629	trnQ-UUG-psbK	IGS
Rubus cochinchinensis	F	32	8412	8444	psbI-trnS-GCU	IGS
Rubus cochinchinensis	F	32	8412	8444	trnS-GCU	Gene
Rubus cochinchinensis	P	30	8414	8444	psbI-trnS-GCU	IGS
Rubus cochinchinensis	P	30	8414	8444	trnS-GCU	Gene
Rubus cochinchinensis	F	30	9862	9892	trnS-GCU-trnR-UCU	IGS
Rubus cochinchinensis	F	31	33022	33053	trnT-GGU-psbD	IGS
Rubus cochinchinensis	P	30	36233	36263	psbC-trnS-UGA	IGS
Rubus cochinchinensis	P	30	36233	36263	trnS-UGA	Gene
Rubus cochinchinensis	F	30	39494	39524	psaB	Gene
Rubus cochinchinensis	F	30	43134	43164	psaA-ycf3_3	IGS
Rubus cochinchinensis	F	39	44538	44577	ycf3_2-ycf3_1	Intron
Rubus cochinchinensis	P	39	44538	44577	ycf3_2-ycf3_1	Intron
Rubus cochinchinensis	F	38	44538	44576	ycf3_2-ycf3_1	Intron
Rubus cochinchinensis	F	30	44550	44580	ycf3_2-ycf3_1	Intron
Rubus cochinchinensis	P	30	44550	44580	ycf3_2-ycf3_1	Intron
Rubus cochinchinensis	F	32	48281	48313	trnT-UGU-trnL-UAA_1	IGS
[truncated: 76 more rows]
