# Supplementary material for: Comparative genomics on chloroplasts of Chinese Rubus: genetic structure and phylogenetic relationships with other species of Rosaceae
Source: Front Plant Sci. 2026 Mar 20;17:1765373. doi: 10.3389/fpls.2026.1765373 (PMC13047156; doi:10.3389/fpls.2026.1765373)
Supplement: Supplementary file 1 [file DataSheet1.zip › 附表20260216/Table S6 RSCU .xlsx]

## Sheet: RSCU
Table S6 RSCU values of codons in 48 Rubus plastomes
amino acid	codon	Rubus ellipticus	Rubus wallichianus	Rubus ellipticus var. obcordatus	Rubus ichangensis	Rubus stipulosus	Rubus lasiotrichos	Rubus crataegifolius	Rubus flosculosus	Rubus lasiostylus	Rubus subinopertus	Rubus hypopitys	Rubus quinquefoliolatus	Rubus menglaensis	Rubus lineatus	Rubus foliaceistipulatus	Rubus paniculatus	Rubus treutleri	Rubus yunanicus	Rubus lucens	Rubus kumaonensis	Rubus luchunensis	Rubus metoensis	Rubus rufus	Rubus fuscifolius	Rubus chrysobotrys	Rubus refractus	Rubus tsangorum	Rubus fockeanus	Rubus calycinus	Rubus faberi	Rubus lobophyllus	Rubus alceifolius	Rubus pluribracteatus	Rubus delavayi	Rubus stans	Rubus niveus	Rubus parkeri	Rubus coreanus	Rubus idaeus var. borealisinensis	Rubus saxatilis	Rubus peltatus	Rubus caesius	Rubus rosifolius	Rubus setchuenensis	Rubus cochinchinensis	Rubus chamaemorus	Rubus gongshanensis	Rubus nyalamensis
Trp	TGG	1	1	1	1	1	1	1	1	1	1	1	1	1	1	1	1	1	1	1	1	1	1	1	1	1	1	1	1	1	1	1	1	1	1	1	1	1	1	1	1	1	1	1	1	1	1	1	1
Gly	GGT	1.33	1.33	1.33	1.34	1.34	1.34	1.32	1.32	1.32	1.34	1.33	1.34	1.34	1.34	1.33	1.34	1.34	1.34	1.33	1.34	1.34	1.33	1.33	1.34	1.34	1.34	1.34	1.33	1.33	1.34	1.34	1.34	1.34	1.33	1.33	1.32	1.34	1.32	1.32	1.34	1.35	1.33	1.31	1.34	1.34	1.32	1.34	1.33
Arg	AGG	0.65	0.65	0.65	0.63	0.63	0.62	0.64	0.65	0.63	0.63	0.62	0.63	0.63	0.63	0.63	0.63	0.62	0.62	0.64	0.62	0.63	0.62	0.62	0.62	0.62	0.63	0.63	0.63	0.62	0.62	0.62	0.63	0.62	0.63	0.62	0.64	0.62	0.62	0.63	0.62	0.65	0.61	0.62	0.63	0.62	0.62	0.63	0.62
Arg	CGA	1.37	1.37	1.37	1.36	1.37	1.36	1.38	1.38	1.38	1.36	1.36	1.38	1.36	1.37	1.38	1.36	1.37	1.37	1.37	1.37	1.36	1.38	1.36	1.37	1.37	1.36	1.36	1.38	1.37	1.37	1.36	1.36	1.37	1.36	1.37	1.37	1.37	1.37	1.38	1.38	1.33	1.36	1.38	1.37	1.36	1.37	1.36	1.39
Cys	TGT	1.52	1.53	1.53	1.55	1.55	1.54	1.55	1.55	1.54	1.55	1.54	1.54	1.55	1.56	1.55	1.55	1.55	1.55	1.53	1.55	1.55	1.54	1.54	1.55	1.55	1.55	1.55	1.54	1.55	1.54	1.55	1.55	1.55	1.53	1.55	1.55	1.55	1.55	1.56	1.56	1.53	1.55	1.52	1.55	1.55	1.54	1.55	1.54
Gly	GGG	0.69	0.69	0.69	0.69	0.69	0.69	0.68	0.7	0.69	0.7	0.69	0.68	0.69	0.68	0.68	0.69	0.69	0.7	0.69	0.69	0.69	0.68	0.69	0.69	0.69	0.69	0.69	0.68	0.69	0.69	0.69	0.69	0.69	0.68	0.69	0.7	0.7	0.69	0.7	0.68	0.68	0.7	0.69	0.69	0.69	0.71	0.69	0.68
Arg	AGA	1.79	1.79	1.79	1.81	1.8	1.81	1.81	1.77	1.79	1.81	1.81	1.79	1.8	1.79	1.79	1.8	1.8	1.8	1.78	1.8	1.8	1.8	1.81	1.8	1.8	1.8	1.8	1.8	1.81	1.8	1.81	1.8	1.8	1.79	1.79	1.78	1.8	1.8	1.78	1.8	1.84	1.79	1.83	1.8	1.81	1.79	1.8	1.79
Arg	CGC	0.41	0.41	0.41	0.41	0.41	0.41	0.4	0.42	0.41	0.41	0.41	0.42	0.41	0.42	0.42	0.41	0.41	0.41	0.42	0.41	0.41	0.41	0.41	0.41	0.41	0.41	0.41	0.41	0.42	0.41	0.41	0.41	0.41	0.42	0.42	0.43	0.41	0.42	0.41	0.42	0.41	0.43	0.41	0.41	0.41	0.42	0.42	0.41
Cys	TGC	0.48	0.47	0.47	0.45	0.45	0.46	0.45	0.45	0.46	0.45	0.46	0.46	0.45	0.44	0.45	0.45	0.45	0.45	0.47	0.45	0.45	0.46	0.46	0.45	0.45	0.45	0.45	0.46	0.45	0.46	0.45	0.45	0.45	0.47	0.45	0.45	0.45	0.45	0.44	0.44	0.47	0.45	0.48	0.45	0.45	0.46	0.45	0.46
Gly	GGA	1.52	1.52	1.52	1.52	1.52	1.52	1.52	1.5	1.51	1.51	1.52	1.53	1.52	1.52	1.53	1.52	1.52	1.52	1.51	1.52	1.52	1.54	1.52	1.52	1.52	1.52	1.52	1.53	1.52	1.52	1.52	1.52	1.52	1.53	1.51	1.51	1.52	1.52	1.51	1.53	1.53	1.51	1.54	1.52	1.52	1.51	1.52	1.53
Ser	AGC	0.37	0.37	0.37	0.38	0.38	0.37	0.37	0.37	0.37	0.36	0.37	0.37	0.37	0.38	0.37	0.37	0.38	0.37	0.38	0.37	0.37	0.38	0.37	0.37	0.37	0.37	0.37	0.36	0.37	0.37	0.37	0.37	0.37	0.37	0.37	0.37	0.37	0.37	0.38	0.37	0.35	0.37	0.38	0.38	0.37	0.37	0.37	0.37
Arg	CGG	0.46	0.47	0.46	0.48	0.48	0.48	0.44	0.47	0.47	0.46	0.48	0.47	0.48	0.47	0.47	0.48	0.48	0.48	0.47	0.48	0.48	0.47	0.48	0.48	0.48	0.48	0.48	0.47	0.47	0.48	0.48	0.48	0.48	0.45	0.48	0.47	0.48	0.48	0.47	0.47	0.45	0.48	0.45	0.48	0.48	0.46	0.48	0.47
Tyr	TAC	0.4	0.39	0.4	0.39	0.39	0.39	0.39	0.39	0.39	0.39	0.39	0.39	0.39	0.39	0.39	0.39	0.39	0.39	0.41	0.39	0.39	0.39	0.39	0.39	0.39	0.39	0.39	0.39	0.4	0.39	0.39	0.39	0.39	0.4	0.39	0.39	0.39	0.39	0.39	0.4	0.41	0.4	0.39	0.39	0.39	0.39	0.39	0.39
Gly	GGC	0.46	0.46	0.46	0.45	0.45	0.45	0.48	0.47	0.47	0.45	0.45	0.46	0.45	0.46	0.46	0.45	0.45	0.45	0.47	0.45	0.45	0.45	0.45	0.45	0.45	0.45	0.45	0.45	0.45	0.45	0.45	0.45	0.45	0.47	0.47	0.47	0.45	0.47	0.47	0.45	0.44	0.46	0.46	0.45	0.45	0.46	0.45	0.45
Ser	AGT	1.24	1.24	1.24	1.24	1.24	1.24	1.23	1.25	1.25	1.25	1.24	1.24	1.24	1.24	1.24	1.24	1.24	1.24	1.25	1.25	1.24	1.24	1.24	1.24	1.24	1.24	1.24	1.25	1.24	1.24	1.24	1.24	1.25	1.24	1.25	1.25	1.24	1.25	1.25	1.24	1.24	1.25	1.25	1.24	1.24	1.26	1.24	1.24
Arg	CGT	1.32	1.31	1.32	1.31	1.32	1.31	1.34	1.31	1.32	1.32	1.31	1.31	1.31	1.33	1.31	1.31	1.31	1.31	1.33	1.31	1.31	1.32	1.31	1.31	1.31	1.31	1.31	1.32	1.32	1.32	1.31	1.31	1.31	1.35	1.31	1.32	1.31	1.31	1.33	1.32	1.32	1.33	1.32	1.32	1.31	1.33	1.31	1.32
Tyr	TAT	1.6	1.61	1.6	1.61	1.61	1.61	1.61	1.61	1.61	1.61	1.61	1.61	1.61	1.61	1.61	1.61	1.61	1.61	1.59	1.61	1.61	1.61	1.61	1.61	1.61	1.61	1.61	1.61	1.6	1.61	1.61	1.61	1.61	1.6	1.61	1.61	1.61	1.61	1.61	1.6	1.59	1.6	1.61	1.61	1.61	1.61	1.61	1.61
Asp	GAT	1.62	1.62	1.62	1.61	1.6	1.6	1.61	1.6	1.6	1.6	1.6	1.6	1.6	1.6	1.6	1.6	1.6	1.6	1.62	1.6	1.61	1.6	1.6	1.6	1.6	1.6	1.6	1.6	1.61	1.6	1.6	1.6	1.6	1.63	1.61	1.61	1.6	1.61	1.61	1.6	1.62	1.61	1.62	1.6	1.6	1.61	1.61	1.6
Lys	AAG	0.47	0.47	0.47	0.47	0.46	0.47	0.47	0.46	0.46	0.47	0.46	0.46	0.46	0.46	0.46	0.46	0.46	0.46	0.47	0.46	0.46	0.47	0.46	0.47	0.47	0.47	0.47	0.46	0.46	0.46	0.46	0.47	0.46	0.47	0.47	0.47	0.46	0.47	0.47	0.47	0.45	0.46	0.46	0.46	0.46	0.47	0.46	0.47
Gln	CAA	1.54	1.54	1.54	1.53	1.53	1.54	1.55	1.54	1.54	1.54	1.53	1.54	1.53	1.54	1.53	1.53	1.53	1.53	1.54	1.54	1.53	1.54	1.53	1.54	1.54	1.54	1.54	1.54	1.53	1.54	1.54	1.54	1.54	1.55	1.54	1.54	1.54	1.54	1.54	1.53	1.54	1.54	1.54	1.53	1.53	1.53	1.54	1.54
Ser	TCT	1.7	1.7	1.7	1.69	1.69	1.69	1.67	1.68	1.68	1.68	1.68	1.67	1.68	1.69	1.68	1.69	1.69	1.67	1.69	1.69	1.69	1.68	1.69	1.68	1.68	1.69	1.69	1.69	1.68	1.69	1.69	1.69	1.69	1.69	1.69	1.69	1.68	1.67	1.66	1.68	1.67	1.68	1.66	1.69	1.69	1.66	1.68	1.68
Asp	GAC	0.38	0.38	0.38	0.39	0.4	0.4	0.39	0.4	0.4	0.4	0.4	0.4	0.4	0.4	0.4	0.4	0.4	0.4	0.38	0.4	0.39	0.4	0.4	0.4	0.4	0.4	0.4	0.4	0.39	0.4	0.4	0.4	0.4	0.37	0.39	0.39	0.4	0.39	0.39	0.4	0.38	0.39	0.38	0.4	0.4	0.39	0.39	0.4
Lys	AAA	1.53	1.53	1.53	1.53	1.54	1.53	1.53	1.54	1.54	1.53	1.54	1.54	1.54	1.54	1.54	1.54	1.54	1.54	1.53	1.54	1.54	1.53	1.54	1.53	1.53	1.53	1.53	1.54	1.54	1.54	1.54	1.53	1.54	1.53	1.53	1.53	1.54	1.53	1.53	1.53	1.55	1.54	1.54	1.54	1.54	1.53	1.54	1.53
Gln	CAG	0.46	0.46	0.46	0.47	0.47	0.46	0.45	0.46	0.46	0.46	0.47	0.46	0.47	0.46	0.47	0.47	0.47	0.47	0.46	0.46	0.47	0.46	0.47	0.46	0.46	0.46	0.46	0.46	0.47	0.46	0.46	0.46	0.46	0.45	0.46	0.46	0.46	0.46	0.46	0.47	0.46	0.46	0.46	0.47	0.47	0.47	0.46	0.46
Ser	TCG	0.6	0.6	0.6	0.58	0.58	0.58	0.61	0.6	0.59	0.59	0.58	0.58	0.58	0.58	0.58	0.58	0.59	0.58	0.58	0.58	0.58	0.58	0.58	0.58	0.58	0.58	0.58	0.58	0.58	0.57	0.58	0.58	0.58	0.58	0.59	0.58	0.58	0.61	0.61	0.59	0.61	0.61	0.59	0.59	0.58	0.59	0.58	0.59
Glu	GAA	1.5	1.5	1.5	1.51	1.5	1.5	1.5	1.5	1.5	1.5	1.5	1.5	1.5	1.5	1.51	1.5	1.5	1.51	1.5	1.5	1.5	1.51	1.5	1.5	1.5	1.5	1.5	1.51	1.5	1.5	1.5	1.5	1.5	1.5	1.5	1.5	1.5	1.5	1.5	1.51	1.5	1.5	1.5	1.5	1.5	1.5	1.5	1.51
Asn	AAC	0.45	0.45	0.45	0.46	0.46	0.46	0.47	0.46	0.45	0.46	0.46	0.46	0.46	0.46	0.46	0.46	0.46	0.46	0.46	0.46	0.46	0.46	0.46	0.46	0.46	0.46	0.46	0.46	0.46	0.46	0.45	0.46	0.46	0.45	0.46	0.46	0.46	0.45	0.46	0.45	0.45	0.45	0.45	0.46	0.46	0.47	0.46	0.46
His	CAT	1.52	1.52	1.52	1.53	1.53	1.53	1.51	1.53	1.52	1.53	1.53	1.52	1.53	1.53	1.52	1.53	1.53	1.53	1.52	1.53	1.53	1.52	1.53	1.53	1.53	1.53	1.53	1.52	1.54	1.53	1.52	1.53	1.53	1.52	1.53	1.53	1.53	1.53	1.52	1.52	1.51	1.52	1.51	1.53	1.53	1.52	1.53	1.52
Ser	TCA	1.09	1.09	1.09	1.11	1.1	1.11	1.11	1.09	1.1	1.1	1.11	1.11	1.11	1.1	1.11	1.11	1.1	1.11	1.12	1.11	1.11	1.11	1.1	1.11	1.11	1.11	1.11	1.1	1.11	1.11	1.11	1.11	1.11	1.11	1.1	1.1	1.11	1.1	1.08	1.1	1.12	1.09	1.11	1.1	1.11	1.12	1.11	1.1
Glu	GAG	0.5	0.5	0.5	0.49	0.5	0.5	0.5	0.5	0.5	0.5	0.5	0.5	0.5	0.5	0.49	0.5	0.5	0.49	0.5	0.5	0.5	0.49	0.5	0.5	0.5	0.5	0.5	0.49	0.5	0.5	0.5	0.5	0.5	0.5	0.5	0.5	0.5	0.5	0.5	0.49	0.5	0.5	0.5	0.5	0.5	0.5	0.5	0.49
Asn	AAT	1.55	1.55	1.55	1.54	1.54	1.54	1.53	1.54	1.55	1.54	1.54	1.54	1.54	1.54	1.54	1.54	1.54	1.54	1.54	1.54	1.54	1.54	1.54	1.54	1.54	1.54	1.54	1.54	1.54	1.54	1.55	1.54	1.54	1.55	1.54	1.54	1.54	1.55	1.54	1.55	1.55	1.55	1.55	1.54	1.54	1.53	1.54	1.54
His	CAC	0.48	0.48	0.48	0.47	0.47	0.47	0.49	0.47	0.48	0.47	0.47	0.48	0.47	0.47	0.48	0.47	0.47	0.47	0.48	0.47	0.47	0.48	0.47	0.47	0.47	0.47	0.47	0.48	0.46	0.47	0.48	0.47	0.47	0.48	0.47	0.47	0.47	0.47	0.48	0.48	0.49	0.48	0.49	0.47	0.47	0.48	0.47	0.48
Ser	TCC	1	1	1	1.01	1.01	1.01	1.01	1	1.01	1.02	1.01	1.02	1.02	1.01	1.02	1.01	1.01	1.02	0.99	1.01	1.01	1.02	1.01	1.01	1.01	1.01	1.01	1.02	1.01	1.02	1.01	1.01	1.01	1.01	1	1	1.01	1	1.02	1.01	1.02	1.01	1.01	1.01	1.01	1	1.02	1.02
Ala	GCA	1.07	1.07	1.07	1.07	1.07	1.07	1.06	1.07	1.08	1.07	1.07	1.08	1.07	1.07	1.09	1.07	1.08	1.07	1.07	1.07	1.07	1.07	1.07	1.07	1.07	1.07	1.07	1.07	1.08	1.07	1.06	1.07	1.07	1.07	1.08	1.07	1.07	1.07	1.07	1.07	1.07	1.08	1.08	1.07	1.07	1.06	1.07	1.07
Thr	ACC	0.79	0.79	0.79	0.79	0.8	0.79	0.76	0.78	0.79	0.79	0.8	0.8	0.79	0.78	0.8	0.79	0.79	0.79	0.78	0.79	0.79	0.79	0.79	0.79	0.8	0.79	0.79	0.79	0.79	0.79	0.79	0.79	0.79	0.79	0.78	0.78	0.8	0.79	0.79	0.78	0.78	0.79	0.75	0.79	0.79	0.8	0.79	0.79
Pro	CCT	1.52	1.52	1.52	1.51	1.5	1.51	1.52	1.51	1.51	1.49	1.51	1.5	1.5	1.49	1.5	1.51	1.51	1.51	1.51	1.51	1.51	1.49	1.51	1.51	1.51	1.51	1.51	1.49	1.51	1.51	1.5	1.51	1.51	1.5	1.51	1.51	1.51	1.51	1.52	1.5	1.5	1.51	1.48	1.5	1.5	1.52	1.5	1.48
Phe	TTT	1.35	1.34	1.34	1.34	1.35	1.34	1.35	1.34	1.34	1.34	1.35	1.35	1.34	1.34	1.34	1.34	1.35	1.34	1.35	1.34	1.34	1.35	1.35	1.34	1.34	1.34	1.35	1.34	1.34	1.35	1.34	1.34	1.34	1.35	1.34	1.34	1.34	1.34	1.35	1.34	1.36	1.35	1.36	1.35	1.34	1.34	1.34	1.34
Ala	GCC	0.62	0.62	0.62	0.64	0.65	0.64	0.61	0.63	0.63	0.64	0.64	0.64	0.64	0.64	0.63	0.65	0.64	0.64	0.62	0.64	0.65	0.64	0.64	0.64	0.64	0.64	0.64	0.64	0.64	0.65	0.64	0.64	0.64	0.61	0.63	0.63	0.64	0.63	0.63	0.65	0.64	0.63	0.63	0.65	0.64	0.64	0.64	0.64
Thr	ACA	1.22	1.22	1.22	1.21	1.2	1.21	1.23	1.22	1.22	1.22	1.2	1.21	1.2	1.21	1.21	1.21	1.21	1.21	1.22	1.21	1.21	1.21	1.21	1.21	1.21	1.21	1.21	1.21	1.21	1.21	1.21	1.21	1.21	1.2	1.21	1.22	1.21	1.21	1.2	1.22	1.2	1.23	1.24	1.2	1.21	1.21	1.21	1.21
Pro	CCG	0.56	0.56	0.56	0.55	0.56	0.55	0.57	0.56	0.56	0.57	0.56	0.57	0.56	0.56	0.56	0.56	0.56	0.56	0.56	0.55	0.56	0.57	0.56	0.56	0.56	0.55	0.55	0.57	0.56	0.56	0.56	0.55	0.55	0.58	0.56	0.56	0.55	0.56	0.55	0.56	0.58	0.56	0.57	0.56	0.56	0.55	0.56	0.57
Phe	TTC	0.65	0.66	0.66	0.66	0.65	0.66	0.65	0.66	0.66	0.66	0.65	0.65	0.66	0.66	0.66	0.66	0.65	0.66	0.65	0.66	0.66	0.65	0.65	0.66	0.66	0.66	0.65	0.66	0.66	0.65	0.66	0.66	0.66	0.65	0.66	0.66	0.66	0.66	0.65	0.66	0.64	0.65	0.64	0.65	0.66	0.66	0.66	0.66
Ala	GCG	0.47	0.47	0.47	0.46	0.46	0.47	0.48	0.47	0.47	0.47	0.46	0.46	0.46	0.46	0.46	0.46	0.46	0.46	0.47	0.47	0.46	0.46	0.46	0.47	0.47	0.47	0.47	0.47	0.46	0.47	0.47	0.47	0.47	0.48	0.48	0.48	0.46	0.48	0.47	0.47	0.47	0.46	0.45	0.46	0.47	0.47	0.47	0.47
Thr	ACG	0.44	0.44	0.44	0.43	0.43	0.43	0.45	0.43	0.43	0.43	0.43	0.42	0.43	0.42	0.42	0.43	0.43	0.43	0.44	0.43	0.43	0.42	0.43	0.43	0.43	0.43	0.43	0.43	0.43	0.43	0.42	0.43	0.42	0.44	0.43	0.43	0.43	0.44	0.43	0.43	0.45	0.43	0.45	0.43	0.43	0.44	0.43	0.43
Pro	CCA	1.11	1.11	1.11	1.14	1.14	1.14	1.11	1.12	1.12	1.12	1.14	1.13	1.13	1.14	1.13	1.13	1.14	1.13	1.11	1.14	1.13	1.13	1.14	1.13	1.13	1.13	1.13	1.13	1.13	1.14	1.14	1.14	1.14	1.12	1.12	1.12	1.13	1.11	1.13	1.13	1.13	1.14	1.14	1.14	1.13	1.16	1.14	1.14
Leu	TTG	1.23	1.23	1.23	1.21	1.22	1.22	1.21	1.22	1.22	1.21	1.21	1.21	1.22	1.22	1.22	1.22	1.21	1.22	1.2	1.22	1.22	1.22	1.22	1.22	1.22	1.22	1.22	1.22	1.22	1.22	1.21	1.21	1.22	1.21	1.22	1.21	1.21	1.22	1.22	1.22	1.2	1.21	1.2	1.22	1.21	1.2	1.22	1.22
Ala	GCT	1.84	1.84	1.84	1.82	1.81	1.82	1.85	1.82	1.83	1.82	1.82	1.82	1.82	1.82	1.82	1.82	1.82	1.82	1.84	1.82	1.82	1.82	1.82	1.82	1.82	1.82	1.82	1.82	1.83	1.81	1.82	1.82	1.82	1.85	1.82	1.82	1.83	1.82	1.84	1.81	1.82	1.83	1.84	1.81	1.82	1.83	1.82	1.82
Thr	ACT	1.56	1.56	1.56	1.57	1.57	1.57	1.57	1.57	1.56	1.57	1.57	1.57	1.58	1.59	1.57	1.57	1.57	1.57	1.55	1.57	1.57	1.57	1.57	1.57	1.57	1.57	1.57	1.57	1.57	1.57	1.57	1.57	1.58	1.57	1.57	1.56	1.57	1.55	1.57	1.57	1.57	1.56	1.56	1.57	1.57	1.56	1.57	1.57
Pro	CCC	0.8	0.8	0.8	0.81	0.81	0.81	0.81	0.81	0.81	0.81	0.8	0.8	0.81	0.81	0.81	0.81	0.8	0.8	0.83	0.81	0.81	0.81	0.8	0.81	0.81	0.81	0.81	0.81	0.8	0.8	0.8	0.81	0.81	0.8	0.81	0.81	0.81	0.81	0.8	0.81	0.79	0.79	0.82	0.81	0.81	0.78	0.81	0.81
Leu	TTA	2.01	2.01	2.01	2.01	2.01	2.01	2.03	2.01	2.01	2.01	2.01	2.01	2	2.01	2.01	2.01	2.01	2.01	2.03	2.01	2	2.01	2.01	2.01	2.01	2.01	2.01	2.01	2.01	2.01	2.01	2.01	2.01	2.05	2.01	2.01	2.01	2.01	2	2.01	2.04	2.01	2.04	2.01	2.01	2.03	2.01	2.01
Val	GTA	1.53	1.53	1.53	1.52	1.52	1.52	1.52	1.52	1.52	1.54	1.51	1.52	1.52	1.53	1.52	1.51	1.51	1.52	1.51	1.52	1.52	1.51	1.51	1.52	1.52	1.52	1.52	1.51	1.52	1.51	1.52	1.52	1.52	1.54	1.52	1.52	1.52	1.51	1.52	1.53	1.52	1.52	1.53	1.52	1.52	1.52	1.52	1.52
Ile	ATC	0.56	0.57	0.57	0.57	0.57	0.57	0.57	0.57	0.56	0.56	0.57	0.57	0.57	0.58	0.57	0.57	0.57	0.57	0.55	0.57	0.57	0.57	0.57	0.57	0.57	0.57	0.57	0.57	0.57	0.57	0.57	0.57	0.57	0.57	0.57	0.57	0.57	0.56	0.56	0.58	0.56	0.57	0.56	0.57	0.57	0.58	0.57	0.57
Leu	CTA	0.75	0.76	0.76	0.75	0.76	0.75	0.76	0.75	0.75	0.74	0.75	0.75	0.76	0.75	0.74	0.76	0.75	0.76	0.76	0.75	0.76	0.75	0.75	0.75	0.75	0.75	0.75	0.75	0.75	0.75	0.76	0.76	0.75	0.71	0.75	0.75	0.75	0.75	0.76	0.74	0.75	0.74	0.76	0.76	0.75	0.75	0.76	0.75
Ter	TAG	0.74	0.74	0.74	0.84	0.84	0.84	0.82	0.79	0.79	0.79	0.84	0.79	0.84	0.79	0.79	0.84	0.84	0.84	0.79	0.84	0.84	0.79	0.84	0.84	0.84	0.84	0.84	0.79	0.79	0.84	0.84	0.84	0.84	0.69	0.79	0.79	0.84	0.79	0.79	0.74	0.74	0.79	0.69	0.84	0.84	0.79	0.84	0.79
Val	GTC	0.45	0.45	0.45	0.45	0.45	0.45	0.46	0.46	0.45	0.45	0.45	0.45	0.45	0.44	0.45	0.46	0.45	0.45	0.44	0.45	0.45	0.45	0.45	0.45	0.45	0.45	0.45	0.46	0.44	0.45	0.46	0.45	0.45	0.43	0.46	0.46	0.45	0.46	0.45	0.45	0.44	0.46	0.44	0.45	0.45	0.44	0.45	0.46
Ile	ATA	0.93	0.92	0.92	0.92	0.92	0.92	0.92	0.92	0.92	0.94	0.92	0.92	0.92	0.91	0.92	0.92	0.92	0.92	0.93	0.92	0.92	0.92	0.92	0.92	0.92	0.92	0.92	0.92	0.91	0.92	0.92	0.92	0.92	0.93	0.92	0.92	0.92	0.92	0.92	0.92	0.93	0.92	0.94	0.92	0.92	0.91	0.92	0.91
Leu	CTT	1.27	1.27	1.27	1.27	1.27	1.28	1.27	1.28	1.28	1.28	1.27	1.29	1.28	1.29	1.28	1.27	1.27	1.28	1.26	1.28	1.27	1.28	1.27	1.27	1.27	1.27	1.27	1.28	1.27	1.27	1.28	1.28	1.28	1.28	1.28	1.28	1.27	1.28	1.27	1.28	1.28	1.28	1.26	1.27	1.27	1.28	1.27	1.28
Ter	TGA	0.59	0.59	0.59	0.54	0.54	0.54	0.48	0.49	0.49	0.49	0.54	0.49	0.54	0.49	0.49	0.49	0.54	0.49	0.54	0.54	0.49	0.49	0.54	0.54	0.54	0.54	0.54	0.49	0.54	0.54	0.54	0.54	0.54	0.59	0.49	0.49	0.49	0.49	0.49	0.54	0.59	0.49	0.59	0.54	0.54	0.49	0.54	0.49
Val	GTG	0.54	0.55	0.54	0.55	0.55	0.55	0.54	0.55	0.55	0.54	0.55	0.56	0.55	0.55	0.54	0.55	0.55	0.55	0.54	0.55	0.55	0.55	0.55	0.55	0.55	0.55	0.55	0.55	0.56	0.56	0.55	0.55	0.55	0.54	0.55	0.56	0.55	0.55	0.55	0.54	0.54	0.55	0.52	0.55	0.55	0.56	0.55	0.54
Ile	ATT	1.51	1.51	1.51	1.51	1.51	1.51	1.52	1.52	1.52	1.51	1.51	1.51	1.51	1.51	1.51	1.51	1.51	1.51	1.51	1.51	1.51	1.51	1.51	1.51	1.51	1.51	1.51	1.51	1.51	1.51	1.51	1.51	1.51	1.5	1.52	1.52	1.51	1.52	1.52	1.51	1.52	1.51	1.51	1.51	1.51	1.51	1.51	1.51
Leu	CTC	0.35	0.35	0.35	0.36	0.36	0.36	0.35	0.36	0.36	0.36	0.36	0.35	0.36	0.35	0.35	0.36	0.36	0.35	0.35	0.36	0.36	0.36	0.36	0.36	0.36	0.36	0.36	0.36	0.36	0.36	0.36	0.35	0.36	0.36	0.36	0.36	0.36	0.36	0.36	0.36	0.34	0.37	0.37	0.36	0.36	0.36	0.36	0.36
Ter	TAA	1.67	1.67	1.67	1.62	1.62	1.62	1.69	1.72	1.72	1.72	1.62	1.72	1.62	1.72	1.72	1.67	1.62	1.67	1.67	1.62	1.67	1.72	1.62	1.62	1.62	1.62	1.62	1.72	1.67	1.62	1.62	1.62	1.62	1.72	1.72	1.72	1.67	1.72	1.72	1.72	1.67	1.72	1.72	1.62	1.62	1.72	1.62	1.72
Val	GTT	1.48	1.48	1.48	1.48	1.48	1.48	1.48	1.48	1.48	1.47	1.48	1.48	1.48	1.48	1.48	1.48	1.48	1.48	1.51	1.48	1.48	1.48	1.48	1.48	1.48	1.48	1.48	1.48	1.48	1.48	1.48	1.48	1.48	1.49	1.48	1.47	1.48	1.47	1.48	1.48	1.5	1.47	1.5	1.48	1.48	1.48	1.48	1.48
Met	ATG	1	1	1	1	1	1	1	1	1	1	1	1	1	1	1	1	1	1	1	1	1	1	1	1	1	1	1	1	1	1	1	1	1	1	1	1	1	1	1	1	1	1	1	1	1	1	1	1
Leu	CTG	0.38	0.38	0.38	0.39	0.39	0.39	0.39	0.39	0.39	0.4	0.39	0.39	0.39	0.39	0.39	0.39	0.39	0.39	0.39	0.39	0.39	0.38	0.39	0.39	0.39	0.39	0.39	0.39	0.39	0.39	0.39	0.39	0.39	0.39	0.39	0.39	0.39	0.39	0.38	0.39	0.38	0.39	0.37	0.39	0.39	0.39	0.39	0.39

## Sheet: number
Table S6 Numbers of codons in 48 Rubus plastomes
amino acid	codon	Rubus ellipticus	Rubus wallichianus	Rubus ellipticus var. obcordatus	Rubus ichangensis	Rubus stipulosus	Rubus lasiotrichos	Rubus crataegifolius	Rubus flosculosus	Rubus lasiostylus	Rubus subinopertus	Rubus hypopitys	Rubus quinquefoliolatus	Rubus menglaensis	Rubus lineatus	Rubus foliaceistipulatus	Rubus paniculatus	Rubus treutleri	Rubus yunanicus	Rubus lucens	Rubus kumaonensis	Rubus luchunensis	Rubus metoensis	Rubus rufus	Rubus fuscifolius	Rubus chrysobotrys	Rubus refractus	Rubus tsangorum	Rubus fockeanus	Rubus calycinus	Rubus faberi	Rubus lobophyllus	Rubus alceifolius	Rubus pluribracteatus	Rubus delavayi	Rubus stans	Rubus niveus	Rubus parkeri	Rubus coreanus	Rubus idaeus var. borealisinensis	Rubus saxatilis	Rubus peltatus	Rubus caesius	Rubus rosifolius	Rubus setchuenensis	Rubus cochinchinensis	Rubus chamaemorus	Rubus gongshanensis	Rubus nyalamensis
Trp	TGG	381	380	381	384	383	384	383	382	382	381	383	383	384	378	382	384	383	384	381	384	384	383	383	384	384	383	383	382	382	383	385	384	384	384	383	383	384	383	382	384	382	382	384	383	384	384	383	382
Gly	GGT	509	509	509	514	515	514	506	507	508	512	513	512	515	507	510	515	514	513	506	514	515	512	513	514	514	514	514	512	511	514	514	514	514	510	509	508	515	508	508	513	517	512	498	515	515	507	515	512
Arg	AGG	144	144	144	139	138	138	142	143	139	140	137	140	139	136	139	138	138	138	140	138	138	137	137	138	138	139	139	139	138	138	138	138	138	138	138	141	138	137	139	138	143	135	137	138	138	137	139	137
Arg	CGA	303	304	303	301	301	301	304	305	305	300	301	304	301	297	306	301	302	302	301	302	301	305	301	302	302	301	301	306	302	302	301	301	302	299	304	304	302	303	306	305	292	300	303	301	301	302	300	306
Cys	TGT	189	189	189	191	191	190	191	189	190	191	190	190	190	188	191	191	191	191	187	191	191	190	190	191	191	191	191	190	192	190	191	191	191	187	191	191	191	191	191	193	191	192	188	191	191	193	191	190
Gly	GGG	263	263	263	266	266	267	263	270	266	270	267	261	267	259	262	267	267	268	265	267	267	260	267	267	267	267	267	261	266	267	267	267	267	261	266	267	268	265	269	260	262	269	263	266	267	271	266	262
Arg	AGA	396	395	396	399	396	399	399	393	396	399	400	396	397	389	395	398	398	398	393	398	398	397	400	398	398	398	398	397	399	398	399	398	398	393	396	395	398	397	393	397	405	394	403	396	399	394	398	396
Arg	CGC	91	91	91	91	91	91	88	94	91	91	91	92	91	91	92	91	91	91	92	91	91	91	91	91	91	91	91	91	92	91	91	91	91	92	94	95	91	93	90	92	91	94	90	91	91	93	92	91
Cys	TGC	59	58	58	55	56	56	56	55	56	56	56	56	55	53	56	55	55	55	57	55	55	56	56	55	55	55	55	56	55	56	55	55	55	58	55	55	55	55	54	54	58	55	60	56	55	57	55	56
Gly	GGA	582	582	582	584	585	584	586	577	581	579	584	586	585	575	586	583	584	582	577	584	583	591	584	584	584	584	584	589	585	585	584	584	584	586	580	579	583	582	579	585	587	582	584	584	584	581	584	589
Ser	AGC	98	98	98	101	101	100	99	100	99	97	100	100	100	99	99	100	101	100	101	99	100	101	100	100	100	100	100	97	100	100	100	100	99	100	99	99	100	100	101	101	94	100	102	101	100	100	100	99
Arg	CGG	102	103	102	106	106	106	96	104	105	102	106	103	106	101	105	106	106	106	104	106	106	104	106	106	106	106	106	103	103	106	106	106	106	98	106	105	107	107	104	103	100	106	98	106	106	102	105	104
Tyr	TAC	164	164	164	162	161	162	160	161	161	161	161	161	162	159	160	163	161	163	170	162	163	161	161	162	162	162	162	162	165	161	162	162	162	163	161	162	162	162	163	163	169	166	159	161	162	163	162	162
Gly	GGC	176	176	176	173	172	173	183	182	181	173	174	175	172	173	175	173	173	173	179	173	174	172	174	173	173	173	173	174	174	173	173	173	173	179	181	181	173	181	179	174	169	176	175	173	172	175	172	174
Ser	AGT	333	333	333	332	332	333	331	337	337	335	333	334	331	327	334	333	332	333	336	334	333	333	334	333	333	333	333	336	334	333	333	332	334	334	335	336	333	336	337	335	331	336	338	332	333	338	334	334
Arg	CGT	291	290	291	290	290	290	295	291	292	291	290	290	290	288	290	290	290	290	292	290	290	292	290	290	290	290	290	291	291	291	290	290	290	295	291	292	290	290	294	291	291	294	290	290	290	292	290	291
Tyr	TAT	666	667	666	664	664	663	662	667	668	666	665	668	665	650	669	665	664	663	659	663	665	667	664	663	663	663	663	664	666	664	664	663	663	659	667	666	665	668	666	662	661	658	661	664	663	664	665	665
Asp	GAT	727	727	727	720	718	718	721	719	718	716	719	719	719	712	718	719	719	719	730	719	720	720	719	719	719	719	719	719	719	719	719	718	719	729	721	721	718	720	720	720	721	718	730	718	719	720	720	719
Lys	AAG	273	272	272	271	269	271	271	271	270	271	267	268	268	261	267	270	268	270	276	270	270	271	267	271	271	271	271	269	269	269	270	271	270	276	273	273	270	273	272	272	264	269	269	269	271	270	269	270
Gln	CAA	611	611	611	608	609	609	613	609	609	613	609	615	608	603	610	609	609	609	612	608	609	610	609	609	609	609	609	611	610	609	609	608	608	616	608	609	610	609	611	606	607	609	614	609	607	611	611	611
Ser	TCT	456	456	456	452	453	452	448	452	452	452	452	449	451	446	450	454	453	449	455	452	454	450	453	452	452	452	452	453	452	453	454	452	452	454	454	454	451	449	447	453	445	451	448	453	452	447	451	452
Asp	GAC	171	171	171	176	177	177	175	177	177	180	177	178	177	179	179	177	177	178	172	177	176	178	177	177	177	177	177	178	176	177	177	177	177	166	176	176	177	176	175	178	171	173	174	177	177	177	177	179
Lys	AAA	893	892	893	894	895	893	893	895	897	893	897	890	896	873	894	894	896	892	896	894	894	893	897	893	893	893	893	892	895	895	894	894	894	899	897	898	892	895	895	894	908	893	896	895	895	891	894	891
Gln	CAG	181	181	182	185	185	184	176	184	183	183	185	184	185	180	185	185	185	185	183	184	185	184	185	184	184	184	184	184	185	184	184	184	184	181	182	182	184	183	181	185	180	182	183	185	185	186	185	184
Ser	TCG	162	162	162	156	157	156	163	160	158	159	157	156	156	153	156	155	158	156	156	156	155	157	157	156	156	156	156	157	155	154	155	156	156	156	158	157	156	163	163	160	163	163	159	158	156	160	157	158
Glu	GAA	889	888	889	894	891	893	888	889	892	888	893	892	893	858	895	893	893	895	891	893	893	894	893	893	893	893	893	894	890	893	892	893	893	886	890	889	892	889	891	896	892	889	886	891	892	891	892	894
Asn	AAC	239	240	239	242	242	242	248	240	238	242	242	242	242	237	245	242	242	243	240	242	242	243	242	243	243	242	242	243	241	242	240	242	242	237	241	240	242	239	241	240	242	239	239	242	242	249	242	243
His	CAT	406	405	406	405	405	405	402	405	402	406	405	404	405	400	404	405	405	405	398	405	405	403	405	405	405	405	405	405	407	405	404	405	405	402	404	405	405	404	403	404	402	404	398	405	405	405	405	404
Ser	TCA	293	293	293	297	296	297	297	293	295	296	297	297	297	290	299	298	296	298	301	297	298	297	297	298	298	297	297	295	298	297	297	297	297	299	295	296	297	294	292	297	298	294	298	296	297	301	297	295
Glu	GAG	295	295	295	294	294	295	296	297	296	298	294	295	294	288	293	294	294	294	295	294	294	293	294	294	294	294	294	294	294	294	294	295	294	292	295	296	295	296	294	294	298	300	295	294	295	296	294	294
Asn	AAT	819	820	819	815	816	816	811	814	813	818	814	820	817	801	819	815	815	817	808	817	814	819	814	815	815	816	816	818	818	815	818	816	817	817	809	811	815	812	818	815	824	821	814	816	816	816	817	818
His	CAC	127	128	127	126	126	126	131	125	127	126	126	128	126	124	127	126	126	126	126	126	126	127	126	126	126	126	126	127	123	126	126	126	126	128	125	125	126	125	129	128	131	126	129	126	126	127	125	127
Ser	TCC	268	268	268	271	272	271	271	270	272	273	272	275	273	267	273	270	272	273	265	271	270	273	272	271	271	271	271	273	271	273	270	271	271	271	269	269	271	268	275	271	272	271	273	272	271	268	273	273
Ala	GCA	329	328	329	331	330	330	324	331	331	329	329	334	330	328	334	329	331	330	327	329	329	332	330	329	329	329	329	330	332	330	328	330	329	325	332	329	331	331	328	329	325	332	330	330	329	327	329	330
Thr	ACC	220	220	220	222	223	222	213	219	221	220	223	222	221	212	221	221	222	221	219	222	221	220	222	222	223	222	222	220	220	222	222	222	222	220	218	219	223	221	221	219	218	220	209	222	222	222	222	220
Pro	CCT	349	349	349	344	343	344	347	346	348	343	344	344	343	335	342	344	345	344	343	344	344	341	344	344	344	344	344	341	346	344	344	344	344	346	345	345	345	345	348	345	342	348	336	343	343	349	343	340
Phe	TTT	820	820	819	820	819	820	825	811	811	814	821	818	820	797	814	817	820	821	829	820	817	820	819	819	819	819	820	816	816	819	821	821	820	826	814	815	819	809	821	819	833	824	833	819	819	811	820	816
Ala	GCC	190	190	190	198	200	197	187	195	194	195	198	196	198	197	195	199	197	198	190	198	199	199	198	198	198	198	198	196	196	199	198	198	198	186	195	195	197	195	193	199	194	194	191	200	198	196	197	195
Thr	ACA	341	341	341	338	336	338	344	339	340	340	338	336	337	328	336	338	338	337	343	338	338	338	338	338	338	338	338	337	337	338	338	338	338	335	338	341	338	339	337	340	336	343	346	337	338	337	337	339
Pro	CCG	129	129	129	126	127	126	130	129	128	132	127	130	127	126	129	127	127	127	128	126	127	130	127	127	127	126	126	130	128	127	127	126	126	134	128	128	126	129	126	128	133	128	130	127	127	126	127	130
Phe	TTC	399	400	400	400	398	400	397	403	403	402	397	398	400	389	398	400	398	400	398	400	401	399	397	399	399	399	399	400	400	398	400	400	400	394	401	402	399	402	395	402	394	396	395	398	400	401	401	400
Ala	GCG	143	143	143	142	143	145	148	146	144	144	142	141	143	142	142	143	142	143	143	145	143	143	142	145	145	145	145	144	142	144	146	144	145	145	147	147	142	148	144	143	142	143	138	143	145	145	144	143
Thr	ACG	122	122	122	119	120	119	126	120	120	120	121	116	120	115	117	120	120	121	124	119	120	118	121	120	120	119	119	119	121	120	119	119	118	123	121	120	119	123	121	121	125	119	126	120	119	123	120	119
Pro	CCA	254	254	254	260	260	260	254	257	257	258	260	259	258	256	259	258	260	259	252	260	258	259	260	258	258	259	259	260	260	260	260	260	260	257	257	256	259	255	259	260	257	263	259	260	259	266	260	261
Leu	TTG	470	470	470	465	467	465	465	465	464	463	465	464	466	459	469	467	465	466	460	465	468	465	466	466	466	466	467	469	466	466	463	464	465	462	466	463	464	467	470	465	458	462	458	466	465	458	466	467
Ala	GCT	563	564	563	561	559	563	567	561	562	560	560	562	561	556	558	561	560	562	563	562	561	562	560	562	562	562	562	561	563	559	561	562	562	562	561	560	563	561	565	556	554	562	562	559	563	563	562	560
Thr	ACT	436	437	437	440	440	440	440	438	435	438	440	437	441	431	437	439	441	439	436	440	439	437	440	438	438	440	440	439	436	440	441	440	441	437	438	437	439	434	440	439	441	437	437	440	440	434	439	440
Pro	CCC	184	184	184	184	184	184	185	185	186	186	183	183	184	181	184	184	182	183	188	184	184	185	183	185	184	185	185	186	183	183	184	184	184	183	186	186	184	186	182	185	180	182	186	184	185	180	184	187
Leu	TTA	769	768	769	769	770	768	780	770	769	768	770	769	768	755	771	769	770	771	778	768	767	770	771	769	769	770	769	768	771	770	768	768	768	785	767	769	770	768	769	769	778	770	779	770	769	777	768	768
Val	GTA	469	468	469	464	465	465	465	464	466	471	465	464	465	458	466	464	464	465	464	465	465	463	464	465	465	465	465	463	466	463	465	465	465	472	464	465	465	464	464	468	467	463	471	465	465	465	465	465
Ile	ATC	356	358	357	357	359	360	356	355	353	351	359	361	359	355	359	360	358	360	351	360	361	359	359	359	359	359	359	360	361	358	359	359	360	355	355	355	359	353	352	363	352	361	352	359	360	366	359	361
Leu	CTA	289	290	290	288	290	288	292	285	286	284	289	287	290	281	285	290	289	290	290	288	290	288	289	288	288	288	288	286	287	289	289	290	288	274	286	286	288	287	290	284	287	284	292	290	288	287	289	287
Ter	TAG	15	15	15	17	17	17	17	16	16	16	17	16	17	16	16	17	17	17	16	17	17	16	17	17	17	17	17	16	16	17	17	17	17	14	16	16	17	16	16	15	15	16	14	17	17	16	17	16
Val	GTC	137	137	137	139	138	139	140	140	139	137	139	138	139	133	138	140	139	138	136	139	139	139	139	139	139	139	139	140	136	139	140	139	139	132	140	140	139	140	138	139	136	140	136	138	139	135	139	140
Ile	ATA	584	583	582	579	578	576	577	574	577	590	576	577	577	562	579	577	577	577	591	576	576	576	576	577	577	577	577	578	575	577	576	577	576	587	575	575	577	574	578	576	586	580	592	578	575	575	580	574
Leu	CTT	487	487	487	488	488	489	487	488	487	491	487	493	489	486	493	486	488	489	484	488	486	489	487	488	488	488	488	489	486	487	488	489	488	492	488	489	488	489	489	490	486	491	482	488	488	490	487	489
Ter	TGA	12	12	12	11	11	11	10	10	10	10	11	10	11	10	10	10	11	10	11	11	10	10	11	11	11	11	11	10	11	11	11	11	11	12	10	10	10	10	10	11	12	10	12	11	11	10	11	10
Val	GTG	167	168	167	168	170	167	165	169	168	166	170	170	169	164	167	169	170	169	167	167	169	168	170	167	167	167	167	167	170	170	167	167	167	166	169	170	169	170	169	167	167	168	161	170	167	170	169	167
Ile	ATT	953	953	952	949	948	948	956	951	953	952	948	948	949	934	948	950	948	948	956	948	950	953	949	949	949	948	948	952	952	948	948	950	948	942	949	949	949	950	952	947	960	952	955	948	949	948	946	950
Leu	CTC	135	134	135	137	138	136	133	138	136	138	138	136	137	131	136	137	138	136	135	137	137	137	138	137	137	137	137	137	139	138	136	135	137	137	137	137	137	137	140	137	130	140	140	138	137	138	137	137
Ter	TAA	34	34	34	33	33	33	35	35	35	35	33	35	33	35	35	34	33	34	34	33	34	35	33	33	33	33	33	35	34	33	33	33	33	35	35	35	34	35	35	35	34	35	35	33	33	35	33	35
Val	GTT	454	454	455	453	453	452	452	452	453	449	454	452	452	444	455	453	453	454	464	453	453	453	453	453	453	453	453	454	451	453	453	453	453	459	452	450	453	452	451	453	462	450	462	453	452	450	453	455
Met	ATG	518	520	518	520	519	520	514	519	518	518	518	522	520	508	523	518	518	519	511	520	518	520	518	519	519	520	520	520	521	518	520	519	520	520	520	519	519	520	521	520	522	515	521	519	519	521	519	520
Leu	CTG	147	145	147	150	149	150	148	148	148	153	150	150	149	145	150	149	150	149	150	150	149	147	150	150	150	150	149	149	148	150	150	150	150	150	148	148	151	148	146	149	146	149	143	149	150	149	149	149
		22032	22032	22032	22030	22028	22028	22027	22016	22014	22031	22029	22031	22030	21611	22031	22029	22029	22036	22025	22028	22029	22035	22029	22028	22028	22028	22028	22034	22028	22027	22028	22028	22028	22012	22011	22016	22029	22011	22032	22036	22033	22030	22021	22028	22028	22038	22032	22032

## Sheet: Amino acid
Table S6 Amino acid frequency of Rubus species.
Amino Acid	Rubus ellipticus	Rubus wallichianus	Rubus ellipticus var. obcordatus	Rubus ichangensis	Rubus stipulosus	Rubus lasiotrichos	Rubus crataegifolius	Rubus flosculosus	Rubus lasiostylus	Rubus subinopertus	Rubus hypopitys	Rubus quinquefoliolatus	Rubus menglaensis	Rubus lineatus	Rubus foliaceistipulatus	Rubus paniculatus	Rubus treutleri	Rubus yunanicus	Rubus lucens	Rubus kumaonensis	Rubus luchunensis	Rubus metoensis	Rubus rufus	Rubus fuscifolius	Rubus chrysobotrys	Rubus refractus	Rubus tsangorum	Rubus fockeanus	Rubus calycinus	Rubus faberi	Rubus lobophyllus	Rubus alceifolius	Rubus pluribracteatus	Rubus delavayi	Rubus stans	Rubus niveus	Rubus parkeri	Rubus coreanus	Rubus idaeus var. borealisinensis	Rubus saxatilis	Rubus peltatus	Rubus caesius	Rubus rosifolius	Rubus setchuenensis	Rubus cochinchinensis	Rubus chamaemorus	Rubus gongshanensis	Rubus nyalamensis
Alanine	5.25565	5.25782	5.25743	5.28371	5.2853	5.29577	5.26098	5.29303	5.28711	5.26889	5.27383	5.28806	5.28371	5.33445	5.27324	5.28471	5.2768	5.28568	5.24378	5.29202	5.28391	5.29774	5.27759	5.29202	5.29202	5.29202	5.29202	5.27996	5.28886	5.2855	5.28826	5.29202	5.29202	5.23131	5.30215	5.28611	5.28767	5.30215	5.27245	5.26454	5.21965	5.28431	5.24733	5.2853	5.29577	5.27916	5.28371	5.26909
Cysteine	1.14873	1.14545	1.14537	1.13786	1.14196	1.13803	1.13487	1.1353	1.14692	1.14541	1.13816	1.13799	1.1341	1.1371	1.14178	1.13807	1.13799	1.13747	1.13064	1.13803	1.1379	1.13764	1.13816	1.13803	1.13803	1.13803	1.13803	1.13786	1.14191	1.13824	1.13803	1.13803	1.13803	1.13495	1.14316	1.14294	1.1379	1.14316	1.13035	1.14153	1.14238	1.1455	1.14269	1.14196	1.13803	1.15271	1.13786	1.13794
Aspartic acid	4.07688	4.07857	4.07826	4.07451	4.07197	4.07136	4.06975	4.07128	4.06874	4.07466	4.07558	4.08248	4.07451	4.12485	4.08263	4.07527	4.07496	4.07688	4.09436	4.07512	4.07466	4.08125	4.07558	4.07512	4.07512	4.07136	4.07136	4.07826	4.06431	4.07588	4.07512	4.07136	4.07512	4.07005	4.07626	4.07549	4.0709	4.0725	4.06324	4.08171	4.05096	4.05243	4.10465	4.07197	4.07512	4.07389	4.08202	4.08232
Glutamic acid	5.33448	5.32918	5.33253	5.34755	5.33413	5.34836	5.3399	5.34566	5.35855	5.344	5.34145	5.3444	5.3438	5.2734	5.34836	5.3448	5.34064	5.35325	5.34896	5.3446	5.344	5.33904	5.34145	5.3446	5.3446	5.3446	5.3446	5.34755	5.33393	5.34185	5.34085	5.34836	5.3446	5.31775	5.34351	5.34251	5.344	5.34351	5.34004	5.35466	5.36244	5.35567	5.33003	5.33413	5.3446	5.34675	5.34004	5.34796
Phenylalanine	5.72866	5.73854	5.73435	5.74186	5.72856	5.74272	5.74199	5.73287	5.71203	5.72705	5.7321	5.71997	5.74186	5.70077	5.71268	5.73167	5.73124	5.74367	5.76591	5.74272	5.73457	5.74454	5.72459	5.73521	5.73521	5.73521	5.73897	5.72684	5.7321	5.72878	5.74648	5.74648	5.74272	5.75369	5.73083	5.73727	5.73457	5.71579	5.72308	5.74518	5.76829	5.735	5.76229	5.72856	5.73897	5.70721	5.74562	5.72727
Glycine	6.75726	6.76006	6.75955	6.78959	6.79539	6.79437	6.79418	6.78922	6.7875	6.77482	6.79513	6.77158	6.7971	6.80734	6.76808	6.79462	6.79411	6.77979	6.75381	6.79437	6.79736	6.78456	6.79513	6.79437	6.79437	6.79437	6.79437	6.78583	6.78762	6.7994	6.79437	6.79437	6.79437	6.79094	6.79126	6.78622	6.79736	6.79126	6.77832	6.76655	6.78291	6.79411	6.72831	6.79539	6.79437	6.78106	6.78583	6.7901
Histidine	2.4176	2.41484	2.41466	2.40715	2.40787	2.40751	2.40878	2.40217	2.39913	2.40724	2.40778	2.41493	2.40715	2.4192	2.41127	2.41136	2.40742	2.40634	2.37398	2.40751	2.411	2.40294	2.40778	2.40751	2.40751	2.40751	2.40751	2.41466	2.40403	2.40796	2.40376	2.40751	2.40751	2.40144	2.39913	2.40244	2.40724	2.39913	2.41466	2.41072	2.41254	2.40367	2.38686	2.40787	2.40751	2.41054	2.40339	2.41109
Isoleucine	8.57046	8.56649	8.56209	8.53956	8.53462	8.53709	8.55285	8.51096	8.52104	8.56242	8.52678	8.53677	8.53956	8.5397	8.53709	8.53741	8.53301	8.54043	8.58688	8.53709	8.54364	8.54171	8.53054	8.54085	8.54085	8.53709	8.53709	8.55083	8.54181	8.52742	8.53333	8.5446	8.53709	8.53471	8.506	8.5044	8.53988	8.49848	8.5283	8.53141	8.56413	8.56306	8.57766	8.53462	8.53709	8.53452	8.53205	8.53269
Lysine	5.45461	5.43433	5.43768	5.43393	5.4318	5.43099	5.4376	5.4434	5.45632	5.43037	5.4316	5.40825	5.43017	5.41077	5.41972	5.43119	5.43078	5.41707	5.47292	5.43099	5.43037	5.43291	5.4316	5.43099	5.43099	5.43099	5.43099	5.4189	5.4316	5.43201	5.43099	5.43474	5.43099	5.47935	5.46384	5.46658	5.42286	5.45256	5.44144	5.43727	5.46766	5.42327	5.45031	5.4318	5.4385	5.41434	5.42266	5.41931
Leucine	10.5601	10.5532	10.5674	10.5637	10.5819	10.5577	10.5858	10.5598	10.5479	10.5678	10.5702	10.5799	10.5712	10.5888	10.5915	10.5657	10.5761	10.5789	10.5664	10.5577	10.5641	10.5504	10.5777	10.5653	10.5653	10.569	10.5653	10.5637	10.5664	10.5748	10.5502	10.5577	10.5577	10.5754	10.5592	10.5572	10.5678	10.5742	10.59	10.5554	10.5144	10.5686	10.5473	10.5781	10.5615	10.5696	10.5562	10.5607
Methionine	2.38381	2.39231	2.38462	2.39213	2.38909	2.39249	2.36368	2.38713	2.38409	2.38846	2.38525	2.40367	2.39213	2.38486	2.40751	2.38507	2.38489	2.38757	2.35519	2.39249	2.38471	2.39543	2.38525	2.38873	2.38873	2.39249	2.39249	2.39588	2.39651	2.38542	2.39249	2.38873	2.39249	2.39393	2.39161	2.3874	2.38846	2.39161	2.39588	2.3957	2.40502	2.37362	2.39814	2.38909	2.38873	2.39552	2.38837	2.39606
Asparagine	4.91779	4.91606	4.90818	4.90818	4.91341	4.91268	4.92278	4.89831	4.88098	4.92339	4.90572	4.92751	4.91569	4.9109	4.93897	4.9091	4.90874	4.92154	4.87942	4.91643	4.90461	4.92603	4.90572	4.91268	4.91268	4.91268	4.91268	4.91945	4.90947	4.90984	4.91268	4.91268	4.91643	4.90436	4.88098	4.88007	4.90837	4.88474	4.91569	4.9003	4.94532	4.92	4.91655	4.91341	4.91268	4.94124	4.91945	4.91982
Proline	4.15196	4.14992	4.14961	4.1421	4.14335	4.14272	4.15242	4.15774	4.16651	4.16103	4.14319	4.15008	4.13459	4.14393	4.14272	4.13912	4.14257	4.13695	4.13192	4.14272	4.1385	4.14508	4.14319	4.14272	4.13897	4.14272	4.14272	4.15337	4.15446	4.1435	4.14648	4.14272	4.14272	4.164	4.15523	4.15069	4.14226	4.15147	4.14961	4.15681	4.13363	4.17261	4.1272	4.14335	4.14272	4.16401	4.1421	4.15743
Glutamine	3.52504	3.5265	3.52999	3.52999	3.5348	3.52676	3.51734	3.52994	3.531	3.54514	3.53467	3.55292	3.52999	3.54867	3.53803	3.53441	3.53414	3.53255	3.53843	3.523	3.53387	3.53308	3.53467	3.52676	3.52676	3.52676	3.52676	3.5375	3.53843	3.53118	3.52676	3.523	3.523	3.54767	3.51972	3.52282	3.53387	3.52724	3.52248	3.52221	3.50607	3.52287	3.54834	3.5348	3.523	3.54823	3.54125	3.53776
Arginine	6.08154	6.08405	6.08359	6.07608	6.06288	6.07324	6.07643	6.10127	6.09183	6.06504	6.07392	6.07301	6.06857	6.07853	6.08075	6.06596	6.07301	6.07028	6.06265	6.07324	6.06504	6.07494	6.07392	6.07324	6.07324	6.07324	6.07324	6.07984	6.07392	6.07814	6.07324	6.06948	6.07324	6.04683	6.09559	6.10948	6.07631	6.09183	6.07984	6.07563	6.0614	6.07301	6.06676	6.06288	6.07324	6.0564	6.07608	6.07278
Serine	7.61318	7.61633	7.61951	7.61951	7.62556	7.62066	7.62091	7.63505	7.63359	7.61604	7.62527	7.62413	7.61576	7.63155	7.6169	7.62094	7.63164	7.62069	7.63278	7.62066	7.62355	7.62559	7.63278	7.62441	7.62441	7.62066	7.62066	7.62327	7.62152	7.62209	7.62066	7.6169	7.62066	7.64027	7.62607	7.62839	7.61604	7.62231	7.64204	7.64523	7.59085	7.63164	7.65674	7.62932	7.62066	7.63714	7.62702	7.62384
Threonine	5.10549	5.11135	5.11097	5.10721	5.10875	5.10798	5.12946	5.09379	5.09909	5.10365	5.11983	5.07399	5.10721	5.06353	5.07418	5.10442	5.1153	5.10173	5.11983	5.10798	5.10365	5.08373	5.11607	5.10423	5.10798	5.10798	5.10798	5.09219	5.08978	5.1127	5.11174	5.10798	5.10798	5.09602	5.09157	5.09813	5.10741	5.09909	5.11097	5.10683	5.11443	5.10779	5.11201	5.10875	5.10798	5.09143	5.10346	5.10384
Valine	5.48465	5.49067	5.49025	5.47148	5.48064	5.46854	5.47518	5.481	5.49017	5.47168	5.48794	5.47585	5.47523	5.468	5.47981	5.48377	5.47961	5.47714	5.50297	5.4723	5.48295	5.4667	5.48043	5.4723	5.4723	5.4723	5.4723	5.47148	5.47667	5.47708	5.47606	5.4723	5.4723	5.49814	5.48641	5.48537	5.47919	5.49393	5.46397	5.48233	5.51276	5.46083	5.48414	5.48064	5.46854	5.46315	5.47899	5.48316
Tryptophan	1.70809	1.70504	1.70866	1.72368	1.72045	1.72394	1.71733	1.71046	1.71098	1.70873	1.72038	1.71637	1.72368	1.72473	1.71268	1.72401	1.72012	1.7231	1.70911	1.72394	1.72375	1.71961	1.72038	1.72394	1.72394	1.72019	1.72019	1.71242	1.71287	1.72051	1.7277	1.72394	1.72394	1.72498	1.71474	1.71441	1.72375	1.71474	1.71242	1.7198	1.71358	1.71261	1.7253	1.72045	1.72394	1.72343	1.71993	1.71255
Tyrosine	3.724	3.7293	3.72526	3.71024	3.7076	3.70704	3.69772	3.72166	3.72654	3.71414	3.71122	3.71817	3.714	3.70893	3.72207	3.71845	3.7069	3.70899	3.73	3.70704	3.71789	3.71705	3.70746	3.70704	3.70704	3.7108	3.7108	3.71024	3.73375	3.70774	3.7108	3.70704	3.70704	3.69424	3.72278	3.72208	3.71414	3.7303	3.72526	3.70621	3.73154	3.69939	3.68742	3.7076	3.70704	3.70968	3.714	3.71427
