# Supplementary material for: Comparative genomics on chloroplasts of Chinese Rubus: genetic structure and phylogenetic relationships with other species of Rosaceae
Source: Front Plant Sci. 2026 Mar 20;17:1765373. doi: 10.3389/fpls.2026.1765373 (PMC13047156; doi:10.3389/fpls.2026.1765373)
Supplement: Supplementary file 1 [file DataSheet1.zip › 附表20260216/Table S7 KAKS.xlsx]

## Sheet: KAKS
Table S7 Results of selection pressure analysis for 48 Rubus plastomes
gene	R.nyalamensis	R.ellipticus	R.wallichianus	R.ellipticus var. obcordatus	R.ichangensis	R.stipulosus	R.lasiotrichos	R.crataegifolius	R.flosculosus	R.lasiostylus	R.subinopertus	R.hypopitys	R.quinquefoliolatus	R.menglaensis	R.lineatus	R.foliaceistipulatus	R.paniculatus	R.treutleri	R.yunanicus	R.lucens	R.kumaonensis	R.luchunensis	R.metoensis	R.rufus	R.fuscifolius	R.chrysobotrys	R.refractus	R.tsangorum	R.fockeanus	R.calycinus	R.faberi	R.lobophyllus	R.alceifolius	R.pluribracteatus	R.delavayi	R.stans	R.niveus	R.parkeri	R.coreanus	R.idaeus var. borealisinensis	R.saxatilis	R.peltatus	R.caesius	R.rosifolius	R.setchuenensis	R.cochinchinensis	R.gongshanensis	R.chamaemorus
petB	0.526476	0.526476	0.526476	0.526476	0.526476	0.526476	0.526476	0.441521	0.139257	0.17871	0.180187	0.526476	0.336838	0.526476	0.526476	0.526476	0.526476	0.526476	0.526476	0.276562	0.526476	0.526476	0.276562	0.526476	0.526476	0.526476	0.526476	0.526476	0.526476	0.526476	0.526476	0.526476	0.526476	0.526476	0.141366	0.156374	0.156374	0.526476	0.156374	0.26122	0.786656	1.26679	0.176916	0.387717	0.526476	0.526476	0.526476	0.336838
psbT	0	0	0	0	0	0	0	0	0	0	0	0	0	0	0	0	0	0	0	0	0	0	0	0	0	0	0	0	0	0	0	0	0	0	0	0	0	0	0	0	0	0	0	0	0	0	0	0
psbJ	0	0	0	0	0	0	0	0	0	0	0	0	0	0	0	0	0	0	0	0	0	0	0	0	0	0	0	0	0	0	0	0	0	0	0	0	0	0	0	0	0	0	0	0	0	0	0	0
psbF	0	0	0	0	0	0	0	0	0	0	0	0	0	0	0	0	0	0	0	0	0	0	0	0	0	0	0	0	0	0	0	0	0	0	0	0	0	0	0	0	0	0	0	0	0	0	0	0
ycf2	0.573332	1.46635	1.46635	1.46635	0.599603	0.515831	0.599671	0.998439	0.367889	0.321428	0.353183	0.515831	0.543177	0.599603	0.357636	0.640084	0.599603	0.515831	0.71652	1.24942	0.599671	0.599603	0.441195	0.515831	0.599671	0.599671	0.599671	0.599671	0.44017	0.469686	0.515831	0.599671	0.599671	0.599671	1.04056	0.367889	0.367889	0.599603	0.270254	0.630886	0.740582	0	0.282335	1.40556	0.515831	0.599671	0.599603	0.514907
psbA	0	0	0	0	0.064759	0.064759	0.064759	0	0	0	0	0.064759	0	0.0464737	0	0	0.064759	0.064759	0.064759	0	0.064759	0.064759	0.064741	0.064759	0.064759	0.064759	0.064759	0.064759	0.0571698	0.064759	0.064759	0.064759	0.064759	0.064759	0	0	0	0.064759	0	0	0	0	0.104578	0	0.064759	0.064759	0.064759	0
rps16	0.330234	0.537245	0.537245	0.537245	0.330234	0.330234	0.330234	0.503638	0.192484	0.160745	0.113452	0.330234	0.660718	0.330234	0.537245	0.660718	0.330234	0.330234	0.330234	0.537245	0.330234	0.330234	0.330234	0.330234	0.330234	0.330234	0.330234	0.330234	0.330234	0.330234	0.330234	0.330234	0.330234	0.330234	0.248321	0.115958	0.160745	0.330234	0.115958	0.185411	0.329212	0	0.235377	0.443931	0.330234	0.330234	0.330234	0.330234
rpl22	0	0	0	0	0	0	0	0.218164	0	0	0	0	0.143107	0	0.143107	0.115359	0	0	0	0.306994	0	0	0	0	0	0	0	0	0	0.0706273	0	0	0	0	0.113722	0	0	0	0	0	0	0	0	0.232191	0	0	0	0.0937294
petN	0	0	0	0	0	0	0	0	0	0	0	0	0	0	0	0	0	0	0	0	0	0	0	0	0	0	0	0	0	0	0	0	0	0	0	0	0	0	0	0	0	0	0	0	0	0	0	0
rps2	0.0818158	0.099793	0.099793	0.099793	0.0820206	0.099793	0.099793	0.0662574	0.184979	0.099793	0.0593049	0.0816633	0.0739925	0.099793	0.0818158	0.0818158	0.099793	0.099793	0.099793	0.165065	0.099793	0.099793	0.0596989	0.0816633	0.099793	0.099793	0.099793	0.099793	0.0818158	0.099793	0.099793	0.099793	0.099793	0.099793	0.14861	0.0818158	0.0818158	0.099793	0.0818158	0.099793	0.099793	0	0.099793	0.0661825	0.099793	0.099793	0.0816633	0.099793
matK	0.325769	0.390312	0.379617	0.379337	0.430992	0.380588	0.430992	0.344524	0.461502	0.497596	0.41807	0.412922	0.323403	0.399987	0.321746	0.395503	0.393832	0.399868	0.405886	0.389243	0.4152	0.393832	0.300332	0.412922	0.400153	0.400153	0.430992	0.430992	0.318235	0.403761	0.399868	0.366517	0.366517	0.4152	0.487658	0.429249	0.431313	0.421356	0.401006	0.461791	0.40547	0	0.348098	0.41646	0.380588	0.4152	0.375321	0.448187
rpl20	0.128255	0.251765	0.19944	0.19944	0.0945901	0.128255	0.0945901	0.231021	0.104688	0.104688	0.104688	0.128255	0.128255	0.128255	0.128255	0.128255	0.128255	0.128255	0.128255	0.158226	0.0945901	0.128255	0.0945901	0.128255	0.0945901	0.0945901	0.0945901	0.0945901	0.128255	0.203809	0.20621	0.153916	0.153916	0.0945901	0.11529	0.16408	0.16408	0.0945901	0.16408	0.115573	0.128255	0	0.166171	0.150669	0.128255	0.0945901	0.163757	0.128255
psaI	0	0	0	0	0	0	0	0	0	0	0	0	0	0	0	0	0	0	0	0	0	0	0	0	0	0	0	0	0	0	0	0	0	0	0	0	0	0	0	0	0	0	0	0	0	0	0	0
ndhH	0.0758058	0.0671495	0.0671495	0.0671495	0.0513234	0.0513234	0.0513234	0.062539	0.0885534	0.0958393	0.0885908	0.0957904	0.0508826	0.0513234	0.154761	0.0588122	0.0665301	0.0513234	0.0513234	0.079493	0.0513234	0.0665301	0.0758058	0.0467195	0.0513234	0.0513234	0.0513234	0.0513234	0.0758058	0.0889217	0.0513234	0.0513234	0.0513234	0.0513234	0.037888	0.0817501	0.0885534	0.0431317	0.0885534	0.319917	0.0562957	0	0.0402292	0.165834	0.0513234	0.0513234	0.0513234	0.0758058
atpE	0	0	0.0737121	0	0	0	0	0	0	0	0.0740215	0	0	0	0	0.0833906	0	0	0	0.209272	0	0	0	0	0	0	0	0	0	0	0	0	0	0	0.0746569	0	0	0	0	0	0	0	0.112647	0	0	0	0	0.0738108
accD	0.214339	0.331957	0.331957	0.331957	0.289866	0.263817	0.263817	0.303998	0.276356	0.269386	0.282141	0.295693	0.272242	0.299786	0.200027	0.205046	0.290003	0.309206	0.263817	0.168927	0.289866	0.370418	0.214339	0.295693	0.263817	0.263817	0.263817	0.263817	0.200288	0.263817	0.369802	0.263817	0.263817	0.289866	0.263381	0.264623	0.308131	0.263817	0.276584	0.304887	0.263817	0	0.179828	0.569307	0.263817	0.289866	0.213804	0.675912
ycf4	0.0689688	0	0	0	0.131912	0.143822	0.209483	0.17671	0.131912	0.131912	0.290706	0.209483	0.0689688	0.175351	0.128257	0.148344	0.209483	0.209483	0.209483	0.129323	0.209483	0.209483	0.106532	0.209483	0.209483	0.209483	0.209483	0.209483	0.0689688	0.35092	0.209483	0.209483	0.209483	0.209483	0.0420899	0.131912	0.131912	0.209483	0.131912	0.105433	0.0687748	0	0.105433	0.191961	0.143822	0.209483	0.209483	0.0874457
petA	0.0489402	0.0837814	0.0837814	0.0837814	0.0649309	0.0649309	0.0649309	0.0810641	0.184897	0.156891	0.19894	0.0649309	0.0582898	0.0649309	0.0874225	0.0582898	0.0489402	0.0582898	0.0649309	0.186517	0.0649309	0.0489402	0.0649309	0.0649309	0.0649309	0.0649309	0.0649309	0.0649309	0.0489402	0.126768	0.0649309	0.0649309	0.0649309	0.0649309	0.179835	0.127154	0.184897	0.0649309	0.184897	0.156891	0.0835501	0	0.0524216	0.115407	0.0649309	0.0649309	0.0649309	0.0738652
psbK	0.689048	0	0	0	0.204687	0.204687	0.204687	0	0.204687	0.204687	0.103247	0.204687	0.204687	0.204687	0.204687	0.170226	0.204687	0.204687	0.204687	0	0.204687	0.204687	0.204687	0.204687	0.204687	0.204687	0.204687	0.204687	0.689048	0.204687	0.204687	0.204687	0.204687	0.204687	0.204687	0.204687	0.204687	0.204687	0.204687	0.412904	0.204687	0	0.168786	0	0.204687	0.204687	0.204687	0.211501
psbH	0	0	0	0	0	0	0	0	0	0	0	0	0	0	0	0	0	0	0	0	0	0	0	0	0	0	0	0	0	0	0	0	0	0	0	0	0	0	0	0	0	0	0	0	0	0	0	0
ccsA	0.108298	0.116477	0.116477	0.116477	0.18486	0.18486	0.18486	0.321618	0.116477	0.194783	0.188587	0.18486	0.199598	0.18486	0.251292	0.144505	0.131847	0.18486	0.220748	0.297961	0.18486	0.18486	0.206323	0.18486	0.18486	0.18486	0.18486	0.18486	0.108298	0.220342	0.18486	0.18486	0.18486	0.18486	0.238921	0.116477	0.168564	0.18486	0.116477	0.16901	0.14043	0	0.248729	0.232218	0.18486	0.18486	0.18486	0.352819
atpH	0.383489	0	0	0	0	0	0	0	0	0	0	0	0	0	0	0	0	0	0	0	0	0	0.154275	0	0	0	0	0	0.383489	0	0	0	0	0	0	0	0	0	0	0	0	0	0	0	0	0	0	0
ndhB	0.375658	0.375658	0.375658	0.375658	0.375658	0.375658	0.375658	0.375658	0.379439	0.379439	0.375658	0.375658	0.375658	0.375658	0.375658	0.375658	0.375658	0.375658	0.375658	0.375658	0.375658	0.375658	0.522283	0.375658	0.375658	0.375658	0.375658	0.375658	0.375658	0.375658	0.375658	0.375658	0.375658	0.375658	0.522266	0.379439	0.379439	0.375658	0.379439	0.375658	0.375658	0.941456	0.52309	0.223212	0.375658	0.375658	0.375658	0.251509
rps14	0	0.302052	0.302052	0.302052	0	0	0	0	0	0	0.214016	0	0	0	0	0	0	0	0	0	0	0	0	0	0	0	0	0	0	0	0	0	0	0	0	0	0.214016	0	0	0	0	0	0	0	0	0	0	0
ndhG	0.141986	0.307981	0.307981	0.307981	0.183565	0.183565	0.183565	0.0827911	0.259232	0.259232	0.259232	0.183565	0.183565	0.183565	0.122873	0.142307	0.183565	0.183565	0.183565	0.18536	0.183565	0.183565	0.141986	0.183565	0.183565	0.183565	0.183565	0.183565	0.183565	0.183565	0.183565	0.183565	0.183565	0.183565	0.298811	0.259232	0.259232	0.183565	0.259232	0.251474	0.142307	0	0.333575	0.132957	0.183565	0.183565	0.183565	0.397238
petD	0.401677	0.517279	0.517279	0.517279	0.401677	0.401677	0.401677	0.314044	0.330833	0.401677	0.401677	0.401677	0.401677	0.401677	0.401677	0.401677	0.401677	0.401677	0.401677	0.314044	0.401677	0.401677	0.401677	0.401677	0.401677	0.401677	0.401677	0.401677	0.401677	0.401677	0.401677	0.401677	0.401677	0.401677	0.517279	0.330833	0.330833	0.401677	0.330833	0.330833	0.401677	0	0.401677	0.517279	0.401677	0.401677	0.401677	0.401677
rpl2	0	0	0	0	0	0	0	0	0	0	0	0	0	0	0	0	0	0	0	0.97822	0	0	0	0	0	0	0	0	0	0	0	0	0	0	0.327437	0.249558	0	0	0	0	0	0	0	0	0	0	0	0
rps4	0.207556	1.12333	1.12333	1.12333	0.148483	0.148483	0.148483	0.315405	0.208563	0.313181	0.396683	0.148483	0.207556	0.148483	0.207556	0.227174	0.148483	0.148483	0.148483	0.20815	0.148483	0.148483	0.207556	0.148483	0.148483	0.148483	0.14104	0.14104	0.207556	0.207556	0.148483	0.148483	0.148483	0.148483	0.636038	0.228076	0.208563	0.148483	0.228076	0.148483	0.207556	0	0.207556	0.630303	0.148483	0.148483	0.148483	0.207556
psbZ	0	0	0	0	0	0	0	0	0	0	0	0	0	0	0	0	0	0	0	0	0	0	0	0	0	0	0	0	0	0	0	0	0	0	0	0	0	0	0	0	0	0	0	0	0	0	0	0
rps15	0	0	0	0	0	0	0	0.0835133	0	0	0	0	0	0	0	0	0	0	0	0.066032	0	0	0	0	0	0	0	0	0	0	0	0	0	0	0.0984976	0.190227	0	0	0.144051	0	0	0	0.081978	0	0	0	0	0.0995742
rpl16	0	0	0	0	0	0	0	0	0	0	0	0	0	0	0.190054	0	0	0	0	0.253985	0	0	0	0	0	0	0	0	0	0	0.106556	0	0	0	0	0	0	0	0	0	0	0	0	0	0	0	0	0
psbC	0.0266633	0.0309424	0.0309424	0.0309424	0	0	0	0	0.0259494	0.0259494	0.0259494	0	0.0266633	0	0.0259494	0.0232665	0.0266633	0	0	0.0310095	0	0.0266633	0	0	0	0	0	0	0.0566983	0	0	0	0	0	0.025852	0.0259494	0.0259494	0	0.0259494	0	0.0232665	0	0	0.0517773	0	0	0	0.0259914
atpI	0	0	0	0	0	0	0	0.187831	0	0	0	0	0.104837	0	0	0.104837	0	0	0	0	0	0	0	0	0	0	0	0	0	0	0	0	0	0	0	0	0	0	0	0	0	0	0	0	0	0	0	0
ndhA	0.192944	0.148358	0.101819	0.101819	0.248277	0.214465	0.320522	0.148651	0.559487	0.364167	0.616796	0.194695	0.523507	0.248277	0.256325	0.364888	0.194695	0.248277	0.321339	0.229579	0.320522	0.194695	0.166438	0.194695	0.320522	0.320522	0.320522	0.320522	0.21755	0.21755	0.248277	0.320522	0.320522	0.320522	0.142689	0.559487	0.440664	0.218644	0.559487	0.236592	0.147568	0	0.209307	0.09953	0.214465	0.320522	0.248277	0.231336
rps11	0.348951	0	0	0	0.348951	0.348951	0.348951	0.0798825	0.136851	0.348951	0.348951	0.348951	0.204039	0.348951	0.348951	0.348951	0.348951	0.348951	0.348951	0.350234	0.348951	0.348951	0.348951	0.348951	0.348951	0.348951	0.348951	0.348951	0.348951	0.348951	0.348951	0.348951	0.348951	0.348951	0.204516	0.136851	0.136851	0.348951	0.136851	0.202998	0.204382	0	0.269015	0.244252	0.348951	0.348951	0.136657	0.44991
infA	0.76742	0	0.224857	0	0.598631	0.509384	0.598631	0.962926	0.598631	1.3462	0.76742	0.509384	0.598631	0.598631	0.598631	0.598631	0.961129	0.509384	0.598631	0.445907	0.598631	0.961129	0.76742	0.509384	0.598631	0.598631	0.736426	0.736426	0.76742	0.598631	0.509384	1.63207	1.63207	0.598631	0.46072	0.598631	0.598631	0.598631	0.598631	0.736426	0.598631	0	0.736426	1.40159	0.509384	0.598631	0.729834	0.598631
rpl14	0	0.32264	0.32264	0.32264	0.239842	0.239842	0.239842	0	0.116822	0.238138	0	0.239842	0	0.239842	0.241223	0	0.239842	0.239842	0.239842	0	0.239842	0.239842	0	0.239842	0.239842	0.239842	0.239842	0.239842	0	0.239842	0.320558	0.239842	0.239842	0.239842	0	0.238138	0.238138	0.239842	0.238138	0	0	0	0	0	0.239842	0.239842	0.239842	0
ndhJ	0.275167	0.0660072	0.0660072	0.0660072	0.391684	0.391684	0.391684	0.128228	0.391684	0.391684	0.391684	0.391684	0.104219	0.697797	0.217861	0.104219	0.391684	0.391684	0.391684	0.218411	0.391684	0.391684	0.275167	0.391684	0.391684	0.391684	0.391684	0.391684	0.275167	0.391684	0.391684	0.391684	0.391684	0.391684	0.104526	0.391684	0.391684	0.391684	0.218137	0.218137	0.391684	0	0.200111	0	0.391684	0.391684	0.391684	0.84278
ycf3	0	0	0	0	0	0	0	0	0	0	0	0	0	0	0	0	0	0	0	0	0	0	0	0	0	0	0	0	0	0	0	0	0	0	0	0	0	0	0	0	0	0	0.28477	0	0	0	0	0
rps19	0	0	0	0	0	0	0	0	0.0821605	0	0	0	0	0	0.214277	0	0	0	0	0.0808794	0	0	0	0	0	0	0	0	0	0	0	0	0	0	0	0.0722965	0.0722965	0	0.0649497	0	0	0	0	0	0	0	0	0
rpoC2	0.38207	0.349207	0.36956	0.324815	0.392239	0.439064	0.422966	0.276656	0.246553	0.317821	0.252733	0.398883	0.322584	0.416241	0.364636	0.31147	0.406513	0.378588	0.440512	0.38114	0.416352	0.392322	0.413855	0.392322	0.416352	0.416352	0.457547	0.457547	0.334709	0.382238	0.379061	0.399485	0.399485	0.416352	0.340787	0.373624	0.370166	0.379162	0.364927	0.283961	0.313195	0	0.233302	0.339477	0.413759	0.401561	0.373233	0.290763
psbN	0	0	0	0	0	0	0	0	0	0	0	0	0	0	0	0	0	0	0	0	0	0	0	0	0	0	0	0	0	0	0	0	0	0	0	0	0	0	0	0	0	0	0	0	0	0	0	0
rps12	0	0	0	0	0	0	0	0	0	0	0	0	0	0	0	0	0	0	0	0	0	0	0	0	0	0	0	0	0	0	0	0	0	0	0	0	0	0	0	0	0	0	0	0	0	0	0	0
rps18	0	0	0	0	0.199802	0.199802	0.199802	0	0	0	0	0.199802	0	0.199802	0	0.199501	0.199802	0.199802	0.199802	0	0.199802	0.199802	0	0.199802	0.199802	0.199802	0.199802	0.199802	0	0	0.199802	0.199802	0.199802	0.199802	0	0	0	0.199802	0	0.19719	0	0	0	0.461867	0.199802	0.199802	0.199802	0
rpl36	0	0	0	0	0	0	0	0	0	0	0	0	0	0	0	0	0	0	0	0	0	0	0	0	0	0	0	0	0	0	0	0	0	0	0	0	0	0	0	0	0	0	0	0	0	0	0	0
rpoB	0.148865	0.132651	0.16395	0.138648	0.123199	0.098778	0.098778	0.0853753	0.0989548	0.0973537	0.098528	0.098778	0.152756	0.098778	0.18174	0.145795	0.096488	0.098778	0.0941156	0.203526	0.098778	0.096488	0.133955	0.098778	0.098778	0.098778	0.098778	0.098778	0.148865	0.098778	0.098778	0.0966334	0.0966334	0.098778	0.162699	0.0940534	0.112596	0.098778	0.0989548	0.0897607	0.076975	0	0.0983097	0.184149	0.098778	0.096488	0.096488	0.148291
rpl33	0.0942935	0.192012	0.192012	0.192012	0.0942935	0.0919743	0.0942935	0.44683	0.275582	0.0942935	0.0942935	0.0919743	0.0942935	0.0942935	0.0919743	0.0942935	0.0942935	0.0919743	0.0942935	0.393209	0.0942935	0.0942935	0.0942935	0.0919743	0.0942935	0.0942935	0.0942935	0.0942935	0.0942935	0.0942935	0.0919743	0.0942935	0.0942935	0.0942935	0.192012	0.275582	0.308019	0.0942935	0.275582	0.0942935	0.0942935	0	0.0942935	0.278835	0.0919743	0.0942935	0.0942935	0.0942935
rpl32	0	0.286348	0.286348	0.286348	0	0	0	0	0	0.283605	0.283605	0	0.214595	0	0.214595	0.214595	0	0	0	0	0	0	0	0	0	0	0	0	0	0	0	0	0	0	0	0	0	0	0	0	0	0	0.578132	0	0	0	0	0.109791
rbcL	0.316312	0.176833	0.176833	0.176833	0.254564	0.199666	0.309079	0.441989	0.441996	0.262087	0.204181	0.199666	0.202292	0.217081	0.191566	0.202292	0.199666	0.199666	0.150603	0.154177	0.270108	0.163369	0.292458	0.199666	0.31451	0.270108	0.270108	0.270108	0.267829	0.333375	0.199666	0.270108	0.270108	0.270108	0.147079	0.465168	0.380479	0.217081	0.387939	0.222602	0.247684	0	0.459696	0.144829	0.199666	0.309079	0.181003	0.431617
psaA	0.0475932	0	0	0	0.0472274	0.0472274	0.0472274	0	0.0203758	0.0235136	0.0248542	0.0472274	0.0411491	0.0472274	0.0475932	0.0407527	0.0472274	0.0472274	0.0472274	0	0.0472274	0.0472274	0.0470508	0.0472274	0.0472274	0.0472274	0.0472274	0.0472274	0.0475932	0.0472274	0.0472274	0.0472274	0.0472274	0.0472274	0.0226297	0.0208007	0.0185697	0.0464052	0.0208007	0.0280063	0.0475932	0	0	0	0.0472274	0.0472274	0.0472274	0.0165967
rpl23	0	0	0	0	0	0	0	0	0	0	0	0	0	0	0	0	0	0	0	0	0	0	0	0	0	0	0	0	0	0	0	0	0	0	0	0	0	0	0	0	0	0	0.220298	0	0	0	0	0
ndhC	0.133629	0.281734	0.281734	0.281734	0.105739	0.105739	0.105739	0.105739	0.105739	0.105739	0.0866419	0.105739	0.105739	0.105739	0.181192	0.218327	0.105739	0.105739	0.105739	0.133629	0.105739	0.105739	0.133629	0.105739	0.105739	0.105739	0.105739	0.105739	0.181192	0.181192	0.105739	0.105739	0.105739	0.105739	0.0852038	0.105739	0.105739	0.105739	0.105739	0.105739	0.133629	0	0.282118	0.217419	0.105739	0.105739	0.105739	0.104846
ndhE	0	0	0	0	0.303918	0.303918	0.303918	0	0	0	0.449347	0.303918	0.22535	0.303918	0.22535	0.302841	0.303918	0.303918	0.303918	0	0.303918	0.303918	0	0.303918	0.303918	0.303918	0.303918	0.303918	0	0	0.303918	0.303918	0.303918	0.303918	0.180403	0	0	0.303918	0	0	0	0	0.22535	0	0.303918	0.303918	0.303918	0
rps7	0.253484	0	0	0	0.253484	0.253484	0.253484	0	0.108445	0.108445	0.108445	0.253484	0.253484	0.253484	0.253484	0.253484	0.253484	0.253484	0.253484	0	0.253484	0.253484	0.253484	0.253484	0.253484	0.253484	0.253484	0.253484	0.253484	0.253484	0.253484	0.253484	0.253484	0.253484	0	0.108445	0.108445	0.253484	0.108445	0.108445	0.253484	0	0	0	0.253484	0.253484	0.253484	0
atpA	0.0217801	0.0369893	0.0378926	0.0369893	0.054911	0.0565127	0.0565127	0.0218136	0	0	0.019021	0.0565127	0.0222614	0.0565127	0.0222614	0.0259076	0.0565127	0.0565127	0.0565127	0	0.0565127	0.0804308	0	0.0803636	0.0565127	0.0565127	0.0565127	0.0565127	0.0222614	0.0489341	0.0565127	0.0910319	0.0910319	0.0565127	0.018465	0	0	0.0565127	0	0.0193299	0	0	0.0220694	0.0205493	0.0565127	0.0565127	0.0804814	0
atpF	0.10144	0.305876	0.305876	0.305876	0.216155	0.10144	0.165753	0.438366	0.165753	0.165753	0.190932	0.083523	0.0837202	0.165753	0.10144	0.10144	0.165753	0.10144	0.165753	0.191592	0.165753	0.165753	0.10144	0.083523	0.165753	0.165753	0.10144	0.10144	0.083523	0.0616152	0.10144	0.165753	0.165753	0.165753	0.165753	0.165753	0.165753	0.151533	0.124874	0.10144	0.165753	0	0.190933	0.781987	0.10144	0.165753	0.10144	0.151512
clpP	0	0.138193	0.138193	0.138193	0	0	0	0	0.0907875	0.138193	0.0907875	0	0	0	0	0	0	0	0	0.0587664	0	0	0	0	0	0	0	0	0	0	0	0	0	0	0.0624811	0.138193	0.138193	0	0.138193	0.138193	0.0907335	0.318111	0.110316	0.0536507	0	0	0	0.138193
psbD	0	0	0	0	0	0	0	0	0	0	0	0	0	0	0	0	0	0	0	0	0	0	0	0	0	0	0	0	0	0	0	0	0	0	0	0	0	0	0	0	0	0	0	0	0	0	0	0
psbE	0	0	0	0	0	0	0	0	0	0	0	0	0	0	0	0	0	0	0	0	0	0	0	0	0	0	0	0	0	0	0	0	0	0	0	0	0	0	0	0	0	0	0	0	0	0	0	0
psbM	0	0	0	0	0	0	0	0	0	0	0	0	0	0	0	0	0	0	0	0	0	0	0	0	0	0	0	0	0	0	0	0	0	0	0	0	0	0	0	0	0	0	0	0	0	0	0	0
rpoA	0.398465	0.687377	0.687377	0.687377	0.482357	0.468537	0.482357	0.384127	0.350946	0.313434	0.671588	0.468537	0.355335	0.605038	0.292548	0.321232	0.468537	0.468537	0.468537	0.289821	0.690948	0.468537	0.469143	0.468537	0.60103	0.60103	0.482357	0.482357	0.398465	0.603256	0.468537	0.482357	0.482357	0.690948	0.708494	0.370977	0.324359	0.563347	0.385644	0.466015	0.420627	0	0.316467	0.22213	0.468537	0.482357	0.481474	0.297126
ndhI	0.218926	0.0983176	0.0983176	0.0983176	0.277427	0.277427	0.277427	0.465119	0.277108	0.277108	0.0740503	0.218926	0.218926	0.218926	0.0740503	0.392054	0.277427	0.277427	0.233022	0.197164	0.277427	0.277427	0.218926	0.277427	0.277427	0.277427	0.277427	0.277427	0.179599	0.104436	0.277427	0.277427	0.277427	0.277427	0.0747135	0.277108	0.277108	0.232268	0.277108	0.0383295	0.218926	0	0.0486016	0.222464	0.277427	0.277427	0.233022	0.0652468
ndhD	0.338688	0.679606	0.679606	0.679606	0.305969	0.331394	0.305969	0.33463	0.264343	0.345425	0.284531	0.383248	0.338493	0.35194	0.466879	0.343453	0.331394	0.305571	0.30831	0.44716	0.305969	0.305571	0.583414	0.331394	0.305969	0.305969	0.305969	0.305969	0.338688	0.368431	0.28099	0.305969	0.305969	0.305969	0.52726	0.284403	0.235405	0.305969	0.303892	0.336335	0.535875	0	0.272168	0.447754	0.331394	0.305969	0.331394	0.244094
rps3	0.151454	0.160152	0.173123	0.160152	0.11113	0.11113	0.11113	0.149861	0.0529357	0.0896478	0.110224	0.11113	0.120696	0.11113	0.0894313	0.100883	0.11113	0.102711	0.11113	0.0555581	0.11113	0.11113	0.11676	0.11113	0.11113	0.11113	0.11113	0.11113	0.151454	0.120696	0.11113	0.11113	0.11113	0.11113	0.211865	0.0529357	0.0529357	0.102829	0.0529357	0.171256	0.11113	0	0.0796956	0.149534	0.11113	0.11113	0.11113	0.0757762
atpB	0.14314	0.131967	0.131967	0.131967	0.122219	0.113675	0.122219	0.0985027	0.131967	0.180326	0.15683	0.122219	0.117668	0.122219	0.14314	0.117668	0.113675	0.122219	0.131967	0.123857	0.122219	0.113675	0.14314	0.122219	0.122219	0.122219	0.122219	0.122219	0.14314	0.14314	0.122219	0.122219	0.122219	0.122219	0.110768	0.122219	0.114215	0.122219	0.131967	0.155972	0.14314	0	0.15585	0.176935	0.113675	0.122219	0.122219	0.198668
psbL	0	0	0	0	0	0	0	0	0	0	0	0	0	0	0	0	0	0	0	0	0	0	0	0	0	0	0	0	0	0	0	0	0	0	0	0	0	0	0	0	0	0	0	0	0	0	0	0
psbI	0	0	0	0	0	0	0	0	0	0	0	0	0	0	0	0	0	0	0	0	0	0	0	0	0	0	0	0	0	0	0	0	0	0	0	0	0	0	0	0	0	0	0	0	0	0	0	0
petG	0	0	0	0	0	0	0	0	0	0	0	0	0	0	0	0	0	0	0	0	0	0	0	0	0	0	0	0	0	0	0	0	0	0	0	0	0	0	0	0	0	0	0	0	0	0	0	0
ndhF	0.278061	0.248125	0.248125	0.248125	0.32859	0.356954	0.32859	0.227881	0.307403	0.293534	0.230797	0.37799	0.308499	0.340646	0.337554	0.292567	0.29463	0.37799	0.332418	0.359664	0.32859	0.29463	0.296963	0.400482	0.332808	0.332808	0.32859	0.32859	0.27822	0.406646	0.367058	0.32859	0.32859	0.32859	0.35155	0.307403	0.33634	0.290876	0.311988	0.28533	0.235693	0	0.298517	0.307407	0.356954	0.333516	0.333516	0.368954
psbB	0.0480698	0	0	0	0.0406257	0.0406257	0.0406257	0.0348778	0	0.0532288	0.0399183	0.0406257	0.0403883	0.0406257	0.0404021	0.0439134	0.0406257	0.0406257	0.0375821	0	0.0406257	0.0406257	0	0.0406257	0.0406257	0.0406257	0.0406257	0.0406257	0	0.0407918	0.0406257	0.0375821	0.0375821	0.0406257	0	0	0	0.0406257	0	0.048302	0.048302	0	0.0317213	0	0.0406257	0.0377505	0.0406257	0
psaJ	0	0	0	0	0	0	0	0	0	0	0	0	0	0	0	0	0	0	0	0	0	0	0	0	0	0	0	0	0	0	0	0	0	0	0	0	0	0	0	0	0	0	0	0	0	0	0	0
ycf1	0.351341	0.473989	0.471755	0.4722	0.361879	0.379679	0.352369	0.464451	0.400331	0.385101	0.433086	0.353091	0.410403	0.372733	0.475094	0.40418	0.431976	0.360008	0.324351	0.576892	0.369293	0.431976	0.404395	0.363141	0.384891	0.384891	0.369441	0.365397	0.430224	0.392876	0.363164	0.36214	0.36214	0.366314	0.439044	0.33473	0.416621	0.379211	0.343961	0.360914	0.471731	0	0.423483	0.367786	0.346349	0.365959	0.362214	0.361101
psaC	0	0	0	0	0	0	0	0	0	0	0	0	0	0	0	0	0	0	0	0	0	0	0	0	0	0	0	0	0	0	0	0	0	0	0	0	0	0	0	0	0	0	0	0	0	0	0	0
psaB	0	0	0	0	0	0	0	0	0	0	0	0	0	0	0	0	0	0	0	0	0	0	0	0	0	0	0	0	0	0	0	0	0	0	0.0305788	0	0	0	0	0	0	0	0.0311389	0	0	0	0	0
petL	0	0	0	0	0	0	0	0	0	0	0	0	0	0	0	0	0	0	0	0	0	0	0	0	0	0	0	0	0	0	0	0	0	0	0	0	0	0	0	0	0	0	0	0	0	0	0	0
cemA	0.331166	1.31506	1.31506	1.31506	0.434416	0.562227	0.562227	0.439222	0.434416	0.562227	0.434416	0.562227	0.331166	0.562227	0.331166	0.331166	0.562227	0.562227	0.562227	0.187264	0.562227	0.562227	0.290023	0.562227	0.562227	0.562227	0.562227	0.562227	0.331166	0.562227	0.562227	0.562227	0.562227	0.562227	0.206711	0.434416	0.434416	0.562227	0.434416	0.469338	0.159723	0	0.434416	0.302316	0.562227	0.562227	0.599326	0.562227
ndhK	0.188902	0.140458	0.140458	0.140458	0.0753638	0.0753638	0.0665849	0.130128	0.0753638	0.0753638	0.0753638	0.0753638	0.160127	0.0753638	0.129905	0.301519	0.0753638	0.0753638	0.0753638	0.190095	0.0665849	0.0753638	0.188902	0.0753638	0.0753638	0.0753638	0.0665849	0.0665849	0.188902	0.160777	0.0753638	0.0753638	0.0753638	0.0665849	0.111457	0.0665968	0.130465	0.0753638	0.0753638	0.0540653	0.0853737	0	0.0537605	0.356071	0.0753638	0.0753638	0.0753638	0.0503298
rps8	0.514357	0.440831	0.440831	0.440831	0.308566	0.308566	0.308566	0.308566	0.22293	0.381879	0.308566	0.512555	0.101403	0.22293	0.149176	0.193654	0.308566	0.512555	0.512555	0.620635	0.308566	0.308566	0.512555	0.512555	0.308566	0.308566	0.308566	0.308566	0.308566	0.308566	0.308566	0.308566	0.308566	0.308566	0.340552	0.22293	0.22293	0.308566	0.177107	0.308566	0.303474	0	0.352445	0.107691	0.308566	0.308566	0.308566	0.195639
rpoC1	0.199317	0.267689	0.267689	0.267689	0.17305	0.16081	0.187065	0.169037	0.164854	0.17305	0.109877	0.16081	0.149996	0.207125	0.165189	0.156158	0.17305	0.16081	0.17305	0.192072	0.173149	0.17305	0.149996	0.16081	0.187065	0.187065	0.187065	0.187065	0.199317	0.172726	0.16081	0.187065	0.187065	0.173149	0.283879	0.175085	0.175085	0.17305	0.149888	0.160701	0.203138	0	0.155906	0.118772	0.16081	0.187065	0.17305	0.267316

## Sheet: BUSTED
Table S7. Analysis of Positive selection
文件名	Seqs	Codons	Log(L) (Final)	AIC-c (Final)	global_dnds	diversifying_dnds	diversifying_proportion	p_value	Evidence for Episodic Diversifying Selection
psbK	48	59	-282.87	719.877	0.102625	4.01151	0	0.5	Not significant (p≥0.05)
infA	48	61	-393.068	948.574	0.969229	1.61683	0.999983	0.346523	Not significant (p≥0.05)
petD	48	154	-651.971	1455.5	0	1.65471	0	0.5	Not significant (p≥0.05)
rps8	48	129	-726.213	1612.49	0.187822	1.69828	0	0.5	Not significant (p≥0.05)
atpF	48	178	-895.469	1946.36	0.392307	1	0	0.5	Not significant (p≥0.05)
rps4	48	194	-973.466	2108.34	0.585648	1.68901	0	0.5	Not significant (p≥0.05)
petB	48	207	-977.966	2111.15	0	316.405	0.002033	0.071869	Not significant (p≥0.05)
cemA	48	221	-1139.67	2438.55	0	3.47204	0.043541	0.318956	Not significant (p≥0.05)
rpoA	48	321	-1876.96	3930.95	0.358198	1.39984	0	0.5	Not significant (p≥0.05)
ndhA	48	350	-1946.61	4060.06	0.140807	1.00191	0	0.5	Not significant (p≥0.05)
ndhB	48	491	-1999.12	4144.7	0.419379	1.8952	0.014807	0.5	Not significant (p≥0.05)
accD	48	464	-2553.29	5341.83	0.095208	1.00394	0.152804	0.5	Not significant (p≥0.05)
ndhD	48	482	-2806.74	5790.16	0.049286	8.07662	0	0.5	Not significant (p≥0.05)
ycf2	48	2171	-9563.18	19290.5	0.042905	4.9264	0.091865	0.260686	Not significant (p≥0.05)
ycf1	48	1840	-12721.8	25641.8	0	96.2087	9.22e-05	0.457226	Not significant (p≥0.05)
